# Supplementary material for: Diamane-like Films Based on Twisted G/BN Bilayers: DFT Modelling of Atomic Structures and Electronic Properties
Source: Nanomaterials (Basel). 2023 Feb 24;13(5):841. doi: 10.3390/nano13050841 (PMC10004773; doi:10.3390/nano13050841)
Supplement: Supplementary file 1 [file nanomaterials-13-00841-s001.zip]

Archive with 12 entries (12 files):
- 10CBF.POSCAR
- 10CBH.POSCAR
- 10CNF.POSCAR
- 10CNH.POSCAR
- 25CBF.POSCAR
- 25CBH.POSCAR
- 25CNF.POSCAR
- 25CNH.POSCAR
- INCAR
- KPOINTS
- KPOINTS_bands
- KPOINTS_pdos
