# Supplementary material for: Diamane-like Films Based on Twisted G/BN Bilayers: DFT Modelling of Atomic Structures and Electronic Properties
Source: Nanomaterials (Basel). 2023 Feb 24;13(5):841. doi: 10.3390/nano13050841 (PMC10004773; doi:10.3390/nano13050841)
Supplement: Supplementary file 1 [file nanomaterials-13-00841-s001.zip › 10CBF.POSCAR]

POSCAR 
1
13.4645802278 -0.0213515159 0.0885588353
6.7147978388 11.6544271067 -0.0097942669
0.144185704	-0.107990018	17.89193076
F B C N 
46 27 56 27 
Cartesian
15.0200764861 2.5470605007 16.7290529066
12.8039925445 1.0271711272 16.7982530565
8.2981662344 11.4036166727 16.6391288118
15.289536193 7.642711916 16.894890838
15.1520686401 10.0869260761 16.817921751
12.7985433452 8.7769806281 16.7874971053
9.1254248166 5.139216544 16.8513597577
7.0043990625 3.7423587285 16.7543536218
6.7083272678 6.3802209617 16.8523753295
10.4907966273 -0.0878495773 16.8288709075
17.4926298714 8.9134997635 16.9120848222
4.5744068635 5.0450070019 16.7956020991
4.7796608019 2.4498087195 16.6189803456
11.1136937576 6.5332457056 16.778302087
8.9694500208 7.7807176316 16.6646059851
9.2954569255 2.4254923758 16.7979288352
6.661993703 -0.0211105154 16.5628130649
15.4300458009 5.1077693775 16.8763181209
10.931796373 11.4086041624 16.6002183494
6.7232449841 8.9303822036 16.9243605453
13.3071619472 6.147243387 16.9084497137
11.5162333909 3.8950079279 16.8052819355
12.7822410874 0.9372751702 22.3676665801
1.9574474706 0.0854434016 22.2788882381
15.004025757 2.4917552145 22.2839433777
14.3025377559 9.0139876027 22.3462053927
7.6285304824 4.9345136897 22.1028227905
5.4719316624 3.3455250006 22.0730632645
16.3558246027 10.5702655066 22.412513958
12.3818306901 7.643337507 22.4406202609
9.5617470535 6.8809580836 22.0984548577
16.6361701258 7.9070537775 22.495708608
7.1616707186 -0.109279801 22.2937482896
7.81881509 2.4622778656 22.1235294081
5.2051412966 5.9024843369 22.220919617
14.5852250489 6.2700049592 22.4555011372
9.9127202027 3.9409741833 22.1165580095
7.1652512547 7.2296747176 22.3828984481
11.7262071144 9.9807074259 22.3080166131
18.7403851805 9.6820999755 22.4666832278
3.2477818123 4.3559889518 22.1475259987
13.0845600598 4.1032733384 22.4217787889
10.2498298288 1.5602531075 22.2148978799
4.614998732 0.7174885507 22.0120533212
7.8896891645 9.399623162 22.2134742899
11.4298867961 5.6528117872 22.4928596559
11.3427032804 11.5240554994 17.8864390904
9.051857909 7.7718991059 18.002920706
9.1106539348 5.1390711658 18.200688517
11.4898606842 8.8622260995 18.834174116
11.24462903 6.4385111037 18.1156909508
11.4516343827 3.8169619231 18.1449266813
13.7122328893 5.0561158708 18.8996853007
9.2316062597 10.405739144 18.6951396041
4.6568976526 4.9966854093 18.1450714326
4.6683350044 2.4500112737 17.9591050815
6.7956088216 6.3282928104 18.2031705831
6.9675100657 3.718725051 18.1045632189
6.8392253695 1.041604659 18.7261411248
6.861739454 8.9381339351 18.2722991463
15.9116980029 6.4089937591 18.9165627931
18.0184481723 10.267502981 18.9084369462
9.2228432742 2.5003841808 18.1465627295
13.5551414582 10.1678136561 18.6877335883
13.6961372066 7.5700376783 18.8254260874
15.8591079246 8.9759891251 18.8620473526
13.5880939253 2.3436533915 18.7640128303
15.7581396564 11.4802905843 18.799133819
11.4139006426 1.0614003611 18.8055974257
15.7773206182 3.7334725996 18.7874796587
18.0597079056 7.7435301194 19.0283026417
6.9590116423 11.5102422899 18.7580881421
2.3229163855 1.2268708903 18.5696645363
13.874504973 11.4122070904 20.8950006216
3.2372759118 4.2515188304 20.7770339084
4.1744467854 3.1952487393 20.1183916483
15.3220233055 3.87353662 20.3534527802
16.0773587081 6.6549425557 20.573074977
3.8151997399 1.6093125022 20.028785546
11.8407504286 5.7477572523 21.185783079
12.9075162347 4.5718127437 21.1351694223
6.5042463649 2.3173825854 20.200112355
14.6961573878 6.3428750022 21.0649859723
14.201765744 5.0117740475 20.4659875167
8.1523383928 6.4018116261 20.2768454932
7.6070148042 5.0004578164 20.7251270187
8.5099957293 3.8445655395 20.2228430664
7.9599644643 2.4922437497 20.7569519348
8.9089878117 1.3583383354 20.2956994668
9.380994811 10.5654092527 20.294139305
8.9132552072 9.0691249497 20.1371510056
10.0713007627 7.9521666429 20.126960647
9.5786063684 6.6435528089 20.7350211754
10.5368803355 5.4327824204 20.3367712095
9.9645806833 4.06476576 20.7442779485
10.897620001 2.9396871812 20.2403390389
10.4153742736 1.6059513916 20.8516861644
10.8990980423 10.7766424215 20.2414017029
11.8525815896 9.7929778205 20.9456728824
11.4940194319 8.4267242487 20.4404432784
12.3721830005 7.3268593386 21.0884547772
12.4486952378 3.3717638106 20.3016868226
5.5847439568 3.4004953491 20.6984553121
13.3558608417 10.0590093916 20.4147611143
14.3012066334 8.9207177899 20.9592440828
13.7789216957 7.5125311764 20.5147952933
16.2950561578 10.5186452006 21.0208823089
15.7785433245 9.1199105294 20.5267803599
5.8046359498 7.2961920134 20.4399735273
18.6329184743 9.6858558688 21.0850057249
18.1067594798 8.2678424184 20.6169949061
5.2207209345 5.9098440938 20.8458896337
6.1385382227 4.8044901062 20.2487684334
7.6347827081 8.9663703147 20.9302820946
7.1739350735 7.486201432 21.036898454
16.6665378482 7.9845984189 21.1030072527
17.711848652 10.7261317816 20.4621207261
4.7337167866 0.5718995732 20.6285236984
6.2269883989 0.8043551217 20.258866366
13.4486027709 2.1981168547 20.4098527829
12.8669698786 0.885408979 20.9744528709
14.8877104184 2.4944321831 20.8982414293
11.4508476864 0.5941330861 20.3864180846
8.6354860075 -0.1280907777 20.4468099979
7.0872357851 11.4852628261 20.411820144
3.7811521733 5.7062033848 20.3226494384
6.5372216473 10.0241093278 20.3935345906
2.2940437983 1.3542051999 20.2297781373
1.8283328427 0.0149169339 20.8936229547
8.2689931827 6.4125599583 18.741407924
8.4627659079 3.7995463768 18.7214057248
8.4429553241 9.0304382859 18.6677113308
10.8697390991 10.3361105676 18.7435884004
10.4541119668 7.7210908258 18.6523317616
10.6281134363 5.2127987801 18.8000502325
10.720097572 2.5566065975 18.7706615636
12.9631323852 6.309728137 18.3180452684
12.8209089054 3.739220628 18.8386080925
15.1937135161 5.0667370435 18.307875366
3.9400852645 3.6436321803 18.6757975532
3.9116803339 1.2382462626 18.5210724853
6.1062639509 7.553192028 18.8920249664
6.1392228083 4.9502589759 18.7331804414
6.2603068539 2.4490130112 18.6444844977
6.1687617943 10.1409156735 18.8820757434
17.3627495222 8.9378596921 18.381588372
8.4961598849 1.2654276146 18.7820850885
12.9033063428 8.837396608 18.2513357628
15.1954598957 7.6389044947 18.3535972922
15.0862688602 10.2037147584 18.2757266715
12.8708246201 1.0725786329 18.2626084832
12.9717630387 11.5199260123 17.9608804258
17.3064868913 11.5136427915 18.2639944089
3.9610988409 6.2110606717 18.843886052
8.3983615712 11.5401148447 18.1008102413
15.053573024 2.4711014709 18.192957541
