# Supplementary material for: Diamane-like Films Based on Twisted G/BN Bilayers: DFT Modelling of Atomic Structures and Electronic Properties
Source: Nanomaterials (Basel). 2023 Feb 24;13(5):841. doi: 10.3390/nano13050841 (PMC10004773; doi:10.3390/nano13050841)
Supplement: Supplementary file 1 [file nanomaterials-13-00841-s001.zip › 10CBH.POSCAR]

POSCAR
1
13.3374982125 -0.0179569173 0.096375348
6.6542675532 11.5510298789 -0.013427854
0.154884855 -0.1166967 18.15042937
H B C N 
46 27 56 27 
Cartesian
14.8946192375 2.5028959411 17.4260553716
12.7535928566 0.9865705419 17.4812583041
8.3047928522 11.3658847569 17.3171594385
15.1016031358 7.5779303455 17.5757862984
14.9759728567 10.0550932377 17.496548132
12.796817137 8.6460565756 17.4536155228
9.0728915268 5.104437674 17.2589873277
6.9766124609 3.759100065 17.1906520607
6.6536189075 6.2810734403 17.2754389072
10.4133950034 -0.1496835334 17.5016253654
17.2553642454 8.8147803731 17.6038785992
4.5798034728 4.9828011188 17.2524171864
4.8001164877 2.4833781544 17.0834816761
11.0603020057 6.402198201 17.1934822977
8.8783316729 7.5836914996 17.1090108076
9.2050453676 2.4575617344 17.244166623
6.5195218393 -0.1970801187 17.2486146879
15.1006772933 5.1545404321 17.5533754796
10.8926999808 11.3767411988 17.0314428704
6.702576389 8.7240258746 17.3818340518
13.0556132907 6.167983364 17.592550834
11.3665570967 3.8838296529 17.2504969209
12.7065344326 0.9259115009 22.3901866267
1.8645617098 0.0862070621 22.312090792
14.8049964216 2.4632458333 22.3250413011
14.1114414912 8.881190303 22.3343761827
7.5827894814 4.9475796766 22.0702152684
5.4864692474 3.4178603694 22.0832849119
16.1758150069 10.3727434228 22.443771333
12.3318322183 7.4791711974 22.4158611895
9.529762653 6.5625471621 22.080851966
16.3926905044 7.9129804984 22.5210581263
7.0986150998 -0.2338817438 22.3210238883
7.8127133743 2.5744519812 22.1398185786
5.2966227559 5.7732560232 22.234685746
14.4390186298 6.3189530343 22.4921291813
9.8472009076 4.0083165922 22.102290056
7.2415561602 7.0516770811 22.33529124
11.7715099208 9.8516569454 22.3121404027
18.5244111122 9.6258435407 22.5149177022
3.3180839634 4.2206436757 22.1911549759
12.8923266935 4.2370914758 22.5079861647
10.1903693771 1.6581987323 22.2492743193
4.6431232843 0.5568872825 22.0367281196
7.7569602863 9.207563389 22.2490112781
11.2595004924 5.6860379198 22.3937632197
8.9634894866 7.6370044198 18.3081595544
9.0517078519 5.0920779454 18.4603726749
11.4013120076 8.7570223099 19.1066125949
11.1978132615 6.3620318293 18.3989053872
11.3340147011 3.8153918556 18.4583633066
13.5968718117 5.0174610116 19.2298341247
9.162176166 10.302191771 19.0013122518
4.6327566264 4.9360707525 18.46229157
4.6868706314 2.4346507992 18.2862570076
6.7347289752 6.2504170091 18.4784055663
6.933086162 3.6927077455 18.3930667414
6.7801255359 1.0119166784 19.0420194879
6.8136232838 8.7991000097 18.5912264094
15.7731771276 6.3552638588 19.2409274889
17.8471131597 10.1733492851 19.2153079518
9.1539483627 2.488490702 18.45494556
13.4266440818 10.0591590413 18.9833590043
13.577585831 7.4867805931 19.1297474716
15.718458259 8.8959208838 19.1560088801
13.4676841858 2.3063342385 19.0800709706
15.6165178657 11.3699669356 19.1192324616
11.3166591667 1.0310884528 19.0985598077
4.6102672727 -0.1195114938 18.2053454963
15.6249770821 3.7107568429 19.0900788794
17.9055228022 7.6842934378 19.3685103516
6.9168646981 11.3939703337 19.0518153512
2.3059406029 1.2134307578 18.891973437
13.7716513553 11.2980591717 21.192514407
3.2429099828 4.208055972 21.0860883089
4.153617238 3.1719697654 20.4232512421
15.1908269437 3.845969901 20.6747599756
15.9299637161 6.5879090243 20.8876418362
3.8002207295 1.5889515654 20.349788025
11.7199472428 5.7151693642 21.3950924978
12.751348466 4.5473807946 21.4570178231
6.4667213702 2.303706179 20.5190988171
14.5488744529 6.2962697441 21.3822880217
14.0590771705 4.9664052867 20.7965729943
8.1019043536 6.3334366877 20.518127544
7.5605918881 4.9609566828 20.9655396795
8.4493548381 3.8160609023 20.4917828811
7.8995415266 2.4985196109 21.0398643032
8.8402315708 1.3573069308 20.6238413275
9.3169385804 10.4560435258 20.5916406197
8.8549709315 8.972299015 20.4372614395
9.9955126583 7.8649959407 20.4242875102
9.5161739579 6.5343906949 20.9771432142
10.4579248432 5.3732447973 20.5540504321
9.8861805697 4.0400212707 20.9982555939
10.798256901 2.9073798376 20.5363866679
10.3104689825 1.6087606672 21.1493197656
10.8305144303 10.6700935983 20.5351125642
11.7861940703 9.7036862942 21.2127361234
11.4102456569 8.3422131027 20.7121562979
12.2649396853 7.2244868786 21.337766635
12.3310299502 3.3380240671 20.6262931163
5.5559553148 3.3889902173 20.9801551113
13.2507944824 9.9685200355 20.6753346276
14.1635229592 8.8289867267 21.2224313388
13.6596556823 7.4371421399 20.7831653626
16.1583414048 10.3999217414 21.33000194
15.6383573199 9.0302057324 20.8117766036
5.7796618583 7.2030126974 20.7626360621
18.4843052826 9.5914712932 21.4072764042
17.9661872771 8.1792830728 20.9526274184
5.2179961386 5.8402371771 21.1339313269
6.107459099 4.7601817135 20.5158016434
7.5796178753 8.8490658774 21.2215849945
7.1692869135 7.3793863227 21.282719203
16.5046435372 7.9102821446 21.4122379807
17.5640223641 10.6101643124 20.7698234444
4.7140987144 0.5420222355 20.930152534
6.1987753213 0.8022202439 20.5693170785
13.3333497626 2.1728227324 20.7071506649
12.7490619834 0.8741137235 21.2796077233
14.7543834828 2.4757772798 21.2135366764
11.3455147274 0.5841420576 20.6915701293
8.578361784 -0.1318360295 20.7578593581
7.0391359261 11.372930745 20.6936158748
3.769928393 5.638214737 20.6610128316
6.4985867166 9.9090080793 20.7053541667
2.2842003102 1.3353539453 20.5400817016
1.820034371 0.0067524842 21.2033804855
8.2071551934 6.3439082617 18.980352853
8.4035830022 3.7708150005 18.9792258764
8.3778858347 8.9138747196 18.938053162
10.7802809483 10.2283986176 19.0132899764
10.3709743367 7.6191229803 18.9085625843
10.5438629158 5.1490111722 19.0279576893
10.6330616336 2.5402195894 19.0467214709
12.8327112531 6.2460212868 18.5902084156
12.7041184411 3.713238252 19.1414760493
15.048237008 5.0449372294 18.5746577569
3.9263362738 3.6044969696 18.9643174525
3.9091308781 1.2258142017 18.811538426
6.064160962 7.4658453555 19.1609514187
6.1018557107 4.8959615161 18.9974151624
6.223049174 2.4248423772 18.9113983642
6.1248190737 10.0227794592 19.1639893717
17.1992231663 8.8515606593 18.6326948711
8.4338328584 1.2597766565 19.0884514773
12.8053417785 8.7283908593 18.4802529448
15.0660675997 7.5725034918 18.6090512462
14.9422944569 10.1089805581 18.5287710869
12.7607575722 1.0362137145 18.508630454
12.8658586485 11.3749717313 18.2158826948
17.1405557477 11.4038504638 18.5137901634
3.9428308376 6.1361684902 19.1635422025
8.3455603371 11.4298937051 18.3424484087
14.9171477217 2.456271312 18.4526974619
