# Supplementary material for: Diamane-like Films Based on Twisted G/BN Bilayers: DFT Modelling of Atomic Structures and Electronic Properties
Source: Nanomaterials (Basel). 2023 Feb 24;13(5):841. doi: 10.3390/nano13050841 (PMC10004773; doi:10.3390/nano13050841)
Supplement: Supplementary file 1 [file nanomaterials-13-00841-s001.zip › 10CNF.POSCAR]

POSCAR 
1
13.4616809584 -0.013716596 0.0843311582
6.7197467953 11.6610500803 -0.0295643607
0.134424705	-0.147130797	17.54564104
F B C N 
46 27 56 27 
Cartesian
15.1233933871 2.5707176578 16.2420016464
12.871341586 1.0191334271 16.3194585932
8.3726889041 11.3848904435 16.0926183525
15.3689038382 7.6133422716 16.3819649965
15.2389511806 10.0807335629 16.3135598202
12.8943262874 8.7424885411 16.2980749734
9.1982816616 5.0739175552 16.3637059742
7.1040025329 3.701468785 16.2691886256
6.8482735285 6.3091404946 16.3485995402
10.6000477228 -0.1107303618 16.3415733946
17.6062606495 8.8856657698 16.4240727426
4.7192995067 5.0329407552 16.2581558933
4.9092651427 2.4580755846 16.0802127383
11.1529153984 6.5091167904 16.30289054
9.0587712156 7.7249218724 16.1710103243
9.3488062321 2.4107566209 16.2728942696
6.7266380026 -0.0753795622 16.0944805263
15.512703768 5.0794890709 16.3775964016
11.0177727463 11.4432957513 15.9970927832
6.8270168907 8.8398818522 16.3542926066
13.3509130736 6.1001075209 16.3693665542
11.599481987 3.8355083766 16.2697904957
12.9800596073 0.8917174139 21.6806050455
2.1361742075 -0.0020927745 21.5118939533
1.6684615457 2.3615184166 21.5006738456
14.4603804536 8.9831843162 21.6357585886
7.72483699 4.9031577087 21.8203336569
5.5460886481 3.3179319038 21.7989480999
16.4687850172 10.5218953388 21.6779430013
12.5342191104 7.7017319357 21.7565640436
9.6958378179 6.7577499685 21.8208692272
16.7014766313 7.8733666279 21.7944794882
14.0798614277 11.4687420942 21.6066993591
7.9784264557 2.3925334009 21.829574715
5.2431094709 5.8947907411 21.8924579988
14.6884932781 6.3051535514 21.7313213927
10.0865862215 3.9385526992 21.8218825532
7.2545359144 7.2389135373 22.0812766495
11.975098625 9.9260771286 21.6980256998
18.6811247027 9.582956365 21.8661628259
3.1737327196 4.2652619202 21.7117552951
13.4295876864 4.1746972792 21.9182913296
10.5229690335 1.4135565884 21.8012702891
4.9256335809 0.6714106997 21.5384279681
7.9837279567 9.4185005555 21.8796413479
11.7263005707 5.690073656 22.0599092077
13.0725517063 11.4932664958 17.3570555661
8.4905576472 11.4857669098 17.4399360228
1.6922032865 2.4564105375 17.5044526281
8.385482551 6.3670728784 18.2798039038
8.5455920809 3.7533515641 18.2753578919
8.5395022408 8.9426877114 18.1936231237
10.9099720094 10.321474309 18.1593449392
10.5682047738 7.6224760919 18.1969024707
10.722157349 5.1411391514 18.2851064841
10.777799978 2.5186077405 18.3074762969
13.1271343834 6.2573928064 17.6900530417
12.8928680495 3.6947546898 18.3485846622
15.3204832359 5.0224420281 17.7029288777
4.0716027123 3.6395531529 18.2047455346
4.0303413376 1.2207238333 17.9791584217
6.2188797701 7.5127395894 18.4188070555
6.2417570188 4.9258018544 18.2755788802
6.3453496465 2.4288077836 18.218415182
6.3042608248 10.0983750966 18.3296312636
17.4676503267 8.9320959771 17.7688054527
8.5754797468 1.2223943289 18.3335935501
12.9563292258 8.8082353939 17.6562789406
15.3064319112 7.6186174675 17.7282978707
15.1669136614 10.1736277407 17.6557946284
12.946861162 1.0462906801 17.6697806253
10.6860957125 -0.1537608059 17.6794095596
4.0612069902 6.1850662907 18.374682382
14.0190531265 11.3847520918 20.2335323049
3.35565307 4.2035169754 20.3408295787
4.3186767724 3.1474327479 19.765696717
15.4778612856 3.8394486301 19.7461786529
16.2208179878 6.581298278 19.9134050116
3.9547215121 1.6010851108 19.5913971741
11.9811740033 5.7032066301 20.7110945287
13.0562654104 4.524982414 20.6336333639
6.6392203254 2.3342079552 19.8840843613
14.8034000467 6.3215227726 20.3563398621
14.3051759293 4.948854314 19.8186983822
8.2556854954 6.3702428568 19.9843995932
7.7123225821 4.9660285999 20.43234129
8.6258405722 3.819050391 19.9303036987
8.0832728343 2.4601299044 20.4439808158
9.0540855511 1.3804763343 19.922358317
9.5127611333 10.4517186628 19.5976221363
8.998995771 8.9867541953 19.7595215788
10.1213220419 7.8908819706 19.7888628724
9.6983584863 6.5950588514 20.4326295139
10.6485343582 5.3923690268 19.979812509
10.0850540738 4.0326386777 20.4289816565
10.9898684656 2.9274848464 19.8922381291
10.5268650825 1.5803290125 20.4270896204
11.0514260888 10.7922282829 19.7100610485
11.9801499917 9.7898589387 20.3302332233
11.541077096 8.4138881258 19.8293414352
12.4880184123 7.2909682664 20.4448234565
12.5111219168 3.3441642955 19.8888888007
5.6904891054 3.3585688435 20.4138742505
13.4898575397 10.0409704292 19.7384035883
14.4265236779 8.8922907926 20.2611703417
13.8788243053 7.4880093164 19.8155003127
16.4204021261 10.4780526113 20.3011680765
15.8983285625 9.0778125645 19.8156729526
5.9553937106 7.2189801922 20.0613631191
18.7591523946 9.6554859415 20.4898330465
18.2484765412 8.1817917742 19.9877825322
5.3223407431 5.8690242525 20.5024045931
6.2462467676 4.7577309207 19.9537332412
7.7512753615 8.9544205243 20.5852148982
7.2796025195 7.4582473666 20.7230470835
16.7785253021 7.9464991581 20.4216001074
17.8655329994 10.6929966213 19.7835376547
4.8389555338 0.5435821054 20.1422212588
6.3756128287 0.8354242308 19.7031331259
13.5464606323 2.2007841122 19.7615559651
12.9941434211 0.8424245418 20.3010836273
14.9975118344 2.4351820935 20.2213816524
11.5379831782 0.5914570791 19.7818109874
8.7803018164 -0.1114890441 19.8025652269
7.1811456623 11.4065745996 19.7252678917
3.921635956 5.6069246431 19.9218277409
6.6920136792 9.933552059 19.9418593456
2.4420624558 1.2967890613 19.5346001354
1.9505676625 -0.0462703167 20.1474902846
4.8037021772 2.4447972691 17.5276105161
4.7289542908 -0.1369981907 17.4253021828
9.1559255941 7.6517551935 17.6180044338
9.2144321553 5.0761215006 17.8210952846
11.532298583 8.8249617822 18.2583419681
11.4089172391 6.3754889887 17.735249296
11.5032061317 3.7856065618 17.7160271694
13.8153864137 4.9922156781 18.3756743172
9.3260451818 10.3197711147 18.0406491637
4.7589643824 4.9864287152 17.7311657068
6.9174449835 6.2771918644 17.8062679245
7.0572469617 3.6901926054 17.7341196227
6.9055552284 0.9972103057 18.2254586551
6.9815852104 8.8601977027 17.8444314215
16.0195934119 6.3888973168 18.3567504005
18.1473941473 10.2684701025 18.3402347177
9.2872363919 2.4493266874 17.7483084895
13.6229968091 10.1259682678 18.1803621312
13.7823388046 7.541208913 18.2938021734
15.9574328123 8.9570886105 18.3115179043
13.6800974621 2.3216516921 18.2144989445
15.8384869898 11.4586153545 18.2348903129
11.476683899 1.0443509535 18.3181863591
2.4438968527 3.7280828686 18.2093859344
4.6968059576 7.7405564501 18.3910660768
7.0479289898 11.4636690606 18.1633526046
2.4342265094 1.17929366 17.9875252321
