# Supplementary material for: Diamane-like Films Based on Twisted G/BN Bilayers: DFT Modelling of Atomic Structures and Electronic Properties
Source: Nanomaterials (Basel). 2023 Feb 24;13(5):841. doi: 10.3390/nano13050841 (PMC10004773; doi:10.3390/nano13050841)
Supplement: Supplementary file 1 [file nanomaterials-13-00841-s001.zip › 10CNH.POSCAR]

POSCAR 
1
13.3343698195 -0.0155475418 0.0793735336
6.6546240234 11.5525750063 -0.0392487161
0.117544092 -0.149565313 18.39648796
H B C N 
46 27 56 27 
Cartesian
1.6125092409 2.5753650298 17.2715800402
12.7458472152 0.9596557211 17.4083770602
8.304890281 11.3754445273 17.1841245599
15.1670387144 7.5644074362 17.4489660214
15.031920453 9.9755027374 17.380730697
12.8836599079 8.6118826455 17.3438667916
9.1242603221 5.0697088122 17.6529022577
7.0261607658 3.7071030868 17.5714522001
6.7529524619 6.2409691511 17.6557445982
10.4836414261 -0.149788357 17.4237798988
17.3365247945 8.7986545986 17.5043816148
4.6851683899 4.9894681651 17.589989065
4.8601502495 2.5101007095 17.3965710252
11.1786957735 6.3545665099 17.5968142211
9.0020447737 7.520353748 17.4592535789
9.2124868174 2.4275498443 17.5814811029
6.6767176689 -0.2630695517 17.1938933422
15.1908224612 5.0750580664 17.4722216678
11.0497659995 11.3720238165 17.2942728312
6.7979341055 8.6294796019 17.6815663696
13.1981340776 6.0962320484 17.4335169019
11.4084290353 3.8052091104 17.5650935556
12.8323200353 0.9077665036 22.3302880371
1.9711065776 -0.0168509583 22.1906991574
14.9021009429 2.3566347161 22.2629944797
14.2237199296 8.8337312435 22.2436706126
7.6509776186 4.9192489453 22.4226225467
5.5415790502 3.3679122128 22.4532089889
16.2615846366 10.3273741314 22.3136405661
12.4829443072 7.5592107574 22.356539921
9.6320032899 6.4669465547 22.4404340579
16.4334116037 7.8894398257 22.4401263087
7.2287514789 -0.2934184384 22.2780381487
7.9054308013 2.5054431665 22.4730977015
5.3331664075 5.776595773 22.5548668605
14.5022636503 6.3103186918 22.3741214253
9.9429721241 3.9978672185 22.4492543562
7.2887811781 7.0724090764 22.697223582
11.994997018 9.7200549601 22.3248604294
18.3747337153 9.5505755089 22.5202418529
3.1838869271 4.1124771061 22.4055558626
13.2005489089 4.334162118 22.6262008725
10.4306199992 1.457765646 22.4730955826
4.9403864489 0.5410744847 22.195924894
7.8409875974 9.2299304067 22.5524310822
11.5084178016 5.7456032508 22.6267533236
8.2873761707 6.3136503227 19.1907050608
8.4627787475 3.726518734 19.1835003146
8.4436596765 8.8431455676 19.1056658485
10.809249139 10.2359609487 19.086598369
10.461444323 7.5515448457 19.1241102864
10.6151489269 5.1056256617 19.1989754449
10.6615221228 2.5088284317 19.232398099
12.9557267843 6.2064695587 18.614685811
12.7368383524 3.6658973226 19.284223134
15.1196054778 5.0017080137 18.6731024286
4.024883311 3.6002155812 19.1468933815
3.9895380532 1.2231735101 18.9294398029
6.1346245926 7.4261138055 19.3690648383
6.1608062498 4.8695630888 19.1986968005
6.2815113663 2.4041376966 19.1494680787
6.2325821319 9.9745770194 19.265649635
17.2577800756 8.8437734804 18.712757625
8.4970141331 1.2155615925 19.2854866241
12.837950304 8.7013644753 18.5536869937
15.1323365058 7.5484734114 18.6517023981
14.9885889441 10.0698280362 18.5777294156
12.7980374309 1.0130796572 18.616429887
12.938848893 11.3347422576 18.2987075712
17.2002367121 11.3847458996 18.5898046677
3.991641042 6.1026165019 19.3535353519
1.7328196238 -0.1450845182 18.438550032
1.6430076205 2.4559713654 18.4772138809
13.8701210998 11.2522321125 21.1331878566
3.2885117087 4.1558034932 21.30193108
4.2509794251 3.1252218568 20.7066800254
15.3008276002 3.8075849775 20.7048159569
16.0364407497 6.5263284746 20.8721459112
3.9102076492 1.579418036 20.5438707919
11.841209373 5.6953041723 21.5764041843
12.8941070433 4.5342938504 21.5828434273
6.5542474571 2.3150849211 20.8036154551
14.6231592342 6.2781228094 21.2751640442
14.1291338936 4.9164404347 20.7720986954
8.1739043122 6.3163757364 20.8674822361
7.6282192504 4.9309256779 21.3091834551
8.5296591109 3.7851796725 20.8247101671
7.9836257312 2.455010866 21.3618069951
8.9488014722 1.3538453119 20.8707683955
9.409613593 10.3522376132 20.5377906394
8.9021471655 8.8921157627 20.6712831982
10.0266523948 7.8116842563 20.7225669955
9.6074501839 6.4856008945 21.325830214
10.536988257 5.3303869138 20.8419252667
9.9701803727 4.0047265819 21.3336889624
10.864908171 2.889014916 20.8246651462
10.4092358523 1.5477039392 21.3670074886
10.9399356722 10.6660839266 20.6471903485
11.8922037941 9.6621245773 21.2224338835
11.4306290841 8.3098466546 20.7724901288
12.3548440524 7.199580511 21.3216663184
12.368163844 3.3191366082 20.836317629
5.6185847389 3.3434844113 21.3415171636
13.3452077228 9.9285277368 20.6296178508
14.2552497969 8.7923611521 21.1399434636
13.7224538458 7.4143578208 20.7045578567
16.235845141 10.3541593823 21.2089882897
15.7148942729 8.98351693 20.7235032122
5.8929598795 7.1502026272 21.0043409805
18.527592984 9.5607183579 21.4220485951
18.0457181603 8.1073747304 20.9477769144
5.2766991859 5.8128506057 21.4426428569
6.1690596802 4.7166459829 20.855489932
7.659739344 8.8563292466 21.5239901594
7.2385194491 7.373082643 21.6314028885
16.5710573867 7.8768539661 21.3431213247
17.6658091554 10.5749308073 20.7053034825
4.811731385 0.5084210219 21.0875035154
6.3019722479 0.8105598969 20.6390182415
13.3939060148 2.1785755621 20.7021641268
12.8435503786 0.8379388633 21.2284463247
14.8263071197 2.4140908989 21.1637452421
11.4030445686 0.5769765497 20.723880405
8.6713128119 -0.1256863234 20.7518738792
7.084422788 11.3003629657 20.6567225643
3.8489506524 5.555894679 20.9056962982
6.5965174245 9.8334512742 20.8743567665
2.3986369315 1.286083967 20.5112716209
1.8961396719 -0.0527285585 21.0900335801
9.0568784002 7.5613056344 18.4860025786
9.1198082783 5.0458307743 18.6855134979
11.4062901011 8.7558412769 19.1024534296
11.3158706206 6.3212550229 18.6138847045
11.3720011183 3.7636712841 18.592326385
13.6522865938 4.9527419324 19.3020865887
9.2157749293 10.2343980373 18.9587517097
4.6993852646 4.9385034986 18.6195109842
4.7559351426 2.439519708 18.4161156472
6.8186388 6.2072247475 18.6854991251
6.9904452801 3.6613246038 18.6035311895
6.8322471387 0.9722816829 19.14000461
6.8910870586 8.7333473679 18.7038978308
15.8410695546 6.3256345077 19.2619559369
17.9460773253 10.162352548 19.2446703721
9.187250514 2.4390464577 18.6129665272
13.4727072552 10.015084069 19.076872077
13.6397684562 7.4630357698 19.1834054415
15.7738790907 8.8690366756 19.2119747961
13.5184224234 2.2935832002 19.1392544093
15.669920984 11.3409770285 19.129823784
11.3409343114 1.0237162683 19.2351544679
4.6886276465 -0.1219817641 18.3143695074
2.3898384428 3.7077864021 19.1451141726
4.6200997727 7.6696197079 19.3431576967
0.3027598055 -0.2000995115 19.1150994728
2.3839941562 1.1859547911 18.9425793348
