# Supplementary material for: Diamane-like Films Based on Twisted G/BN Bilayers: DFT Modelling of Atomic Structures and Electronic Properties
Source: Nanomaterials (Basel). 2023 Feb 24;13(5):841. doi: 10.3390/nano13050841 (PMC10004773; doi:10.3390/nano13050841)
Supplement: Supplementary file 1 [file nanomaterials-13-00841-s001.zip › 25CBF.POSCAR]

POSCAR 
1
15.6301748646 0.0188648768 -0.0743452003
7.8338313096 13.6251793728 0.1644218912
-0.09782637 0.313701611 18.46293316
F B C N 
74 36 74 36 
Cartesian
4.5130377458 3.7304256417 17.3569224282
4.0596990885 1.577860913 17.1778101122
5.9412730684 5.7824211963 17.4071480511
7.5557207996 8.5309758371 17.4662721254
9.6832338462 8.9811041042 17.178308978
14.6814838074 6.7298941747 16.9834199311
15.4432370335 8.6871891891 17.4584947888
12.4963475716 3.7030665757 17.2817789008
14.6173680661 4.4895730683 17.0909459776
16.7652734701 6.1366672132 17.355349905
17.6565894324 4.0902934295 17.2884539545
19.9198377058 13.3239641833 17.4547162249
14.380587486 10.9033054177 17.382112664
16.6567258483 10.8080513091 17.3964826194
10.2392747935 3.2697031369 17.018895292
9.880177392 12.7874131995 17.3768864247
9.1545933721 0.5913470733 17.0558737737
14.5819035649 13.3121396817 17.438980656
11.3824324685 10.7565875827 17.2999345387
13.1153583349 9.2042150646 17.0765969645
19.0629216295 10.9816614842 17.3264296041
22.2581166932 12.5250222851 17.1549829142
5.8206005882 10.4082512314 17.3526676214
5.3234743486 8.1924733618 16.9944546548
8.304936095 6.340493233 17.4415789745
15.4636120792 2.5976265951 17.1935573766
0.1549836906 0.4739854427 17.2093562039
1.8889984872 1.7890515291 17.1954413238
12.1670568401 12.9427492615 17.5242999832
8.3367271751 10.9601193159 17.4123866461
18.6161126943 8.4772867993 17.0938496763
11.4860178974 7.7901507668 16.8288613126
10.5078007052 5.6145921588 17.2716724992
7.1623916705 2.0826885619 17.0915870314
13.3219724391 1.5867477635 17.1959566638
3.6061609753 5.8778768873 17.2778416882
8.0805174087 4.1242460031 17.1053786505
12.7011310024 5.9833149298 16.9064144438
3.2379287713 3.4990134465 22.9977406028
5.0800338546 2.0033274831 22.8644747338
4.7634084158 5.091961386 22.8741875334
4.2833457225 7.3879266938 22.8055522001
8.6172049317 9.6498261428 22.7011664281
8.7037157123 7.4271442229 22.8622118107
13.4589574538 7.9298744086 22.8590278613
15.4336271805 6.7175441924 22.8212717482
13.1982896181 2.9575910513 22.8845193349
13.60884416 5.217575023 22.6196211533
15.9641103402 4.4032513833 22.72658815
17.920232706 5.6821657769 22.7987102878
11.8815683939 0.9556790194 22.7663864468
14.893721082 9.7481920347 23.315968386
9.8215823485 2.0535659541 22.8684341722
6.2966255166 8.7012695785 22.7382795151
8.7237023779 11.8340035112 23.086650379
7.3738655012 0.8120612246 22.7451501465
12.7774318758 10.2168937452 22.7134920902
10.8708917305 8.8575924833 22.7977600519
19.7736819181 9.9804008983 22.7957112776
17.6536854138 11.417709263 23.0412086331
15.0112673651 12.0651847526 22.9949227346
15.2130409731 2.2818998602 22.8131078893
8.2930502981 13.9087782086 23.0316370212
1.7637402911 2.0005833434 22.8542486686
11.112478825 13.8800701719 23.0581545084
11.0116969904 11.6134859773 22.8377682966
17.0259000687 8.7639472372 23.0996621777
21.6887437101 13.4634226502 22.9454947319
6.4910252942 11.1280360559 22.7953999312
9.4354728657 5.2330286783 22.7938876918
11.3657322041 4.1908690417 22.6290439672
7.0855137689 5.6454495134 22.8381473842
7.8287314247 3.2682955103 22.7078475225
11.665808031 6.6210307225 22.496263898
16.3829083522 3.0900744071 20.8005639925
14.8446627949 0.9585457792 20.8019598197
8.4693416205 12.0574256938 21.7862478367
7.1665723499 9.9094804353 20.8576590844
5.8057948742 7.6110127111 20.8127864944
4.6188812491 5.32765866 21.5543530924
3.2824338935 3.182277123 21.6967367226
1.8274772945 0.6982347891 20.8691284036
11.0316820915 12.0441092216 21.5618527029
9.8875115485 9.9325731172 20.8040897571
8.525243819 7.5797241305 21.5447381152
7.1561869467 5.4615201839 21.5135791664
5.7360263437 3.1198039222 20.8887657579
4.42477354 0.7940828504 20.8839644647
7.1697597797 0.8056445884 21.4111839171
13.7922950147 12.1369441259 20.8850721135
12.5090280318 9.985478719 21.4088746527
10.987323222 7.6797605958 20.6341106199
9.6540306656 5.3011998326 21.4672793866
8.2239614412 3.1297566117 21.413346442
9.7085176016 0.8771508929 20.6919132669
16.3572168557 12.0869895349 21.0038587013
15.0679737152 9.8895124313 22.0057235846
13.6257792327 7.7198969191 21.544106978
12.2814120252 5.3408487509 20.6507815693
10.9085724318 3.0151646003 20.7752225371
12.201202673 0.8317813781 21.4605588698
18.8203502404 12.0481489011 20.8918519733
17.4858447318 9.8530166193 21.0174770947
16.2465509754 7.7352951922 21.0159147386
15.0004602335 5.4203308153 20.7392716022
13.4988018812 3.090260707 21.5811061712
21.4625362759 12.2766551528 20.8390195174
20.0994044918 9.8901664515 21.4815185893
18.9219430146 7.5556089946 20.6271247833
17.6760621604 5.4565959365 21.4866273241
8.850611023 0.9538876985 18.3558672562
12.6529310595 9.1159220685 18.3701019357
11.8351914791 7.7402169357 18.1603660377
7.0034054622 12.5015134074 18.5605011882
14.3795477054 6.7234414396 18.3229062077
12.7704904724 6.4364102106 18.2020646476
10.0436093291 3.654074128 18.3478258692
8.4411648791 3.6693294664 18.3537450874
7.8024912178 2.1729617459 18.3109822569
5.1507050552 8.442620918 18.3386012001
19.1686064013 8.4135823932 18.3535513071
14.4977605324 4.1916529277 18.4301651278
11.6933587028 12.9431747618 18.8264065007
10.0980975447 12.818823615 18.7360011493
9.4640244909 11.5009592181 19.3468221372
7.9851569166 11.2463015149 18.7191288185
7.2355687428 9.9573194534 19.2559148992
10.103022862 1.2124039064 19.1618707012
16.009140796 13.3713230851 19.2758868935
14.5296412138 13.1853170548 18.8057698969
13.9452284372 11.855850215 19.323507563
12.3727085375 11.6359790659 19.3326775485
11.6715140644 10.389676575 18.5984064834
10.2213901277 10.1254103309 19.2139513617
9.6214816067 8.8922662542 18.5459646447
7.9979397382 8.6918341292 18.7656447587
7.4208471914 7.3147910536 19.380689561
5.8593877437 7.3391700511 19.1857947463
5.4775561488 5.9058645909 18.7041539457
16.769971288 3.0242579416 19.1513566287
15.3569099454 2.8096347012 18.5364841672
14.6975943953 1.3910554173 19.1255564342
20.3097412321 13.595135342 18.7645441762
18.9098905699 13.5953885237 19.4344108864
18.2862746429 12.1319180996 19.3737397417
16.7279793525 12.0171333851 19.4065939214
16.2635010352 10.7473057186 18.7316726921
14.6580939552 10.6723001789 18.7237027343
14.0037976086 9.240093392 19.2340754886
10.5833187889 7.7166287938 19.0231641779
9.7757109472 6.3950176328 19.2815179528
8.3131561438 6.2041672929 18.8009251025
7.8404561759 4.7560157245 19.3356636984
6.2091969768 4.7070878935 19.4606907697
5.6261692554 3.2604083409 19.3056932759
4.283551287 3.3014470371 18.6609161104
3.6908286776 1.8425223779 18.4924210232
2.0670743334 1.7649374968 18.5531440461
1.5338796419 0.4330725351 19.1708179071
7.8060629035 13.910994983 18.7121842348
21.3062595229 12.4611132881 19.2368091058
20.5105956684 11.1012997926 19.2528551343
19.0751896942 11.0047947508 18.699938105
18.5646925813 9.5688526753 19.1884644187
17.0175195181 9.597479178 19.4482328312
16.3212384182 8.1580340052 19.4750507886
15.0257261505 8.1726579666 18.6880237777
12.166457649 5.2329200565 19.0339268481
10.6306904991 5.1672782828 18.5711369378
6.6481758189 2.0749700697 19.3158902298
5.9020576656 0.6626490309 19.3490669587
4.348379509 0.7074409639 19.268409656
5.7762059831 9.9292835596 18.6443832325
18.8108558389 7.133308821 19.0765364427
17.2996622816 6.9043087763 19.353578742
16.6411898923 5.6891591156 18.6605047627
15.1113155697 5.5022589767 19.0759666326
12.9040284855 3.9351421269 18.5821137882
12.3755354593 2.5563216807 19.2195547076
10.7680870405 2.630686956 19.1998613099
3.8813581642 5.8427207544 18.6355492426
3.3177780904 4.4804620133 19.2877761291
17.4813638389 4.3116475657 18.642389809
13.2113926059 1.3791648313 18.5531363631
14.9789896685 2.3774896053 21.3899856424
7.0345569204 11.3738894411 21.4596547757
5.909746457 9.0684229284 21.3749138062
4.5148205259 6.9504407259 21.4323835033
1.9243945202 2.2477288189 21.4396773642
8.3623018921 13.7071526209 21.6018644325
11.0322828035 13.6738520597 21.6184199542
9.6352958052 11.513196539 20.8847510789
8.5367698293 9.2322587388 21.3192533782
7.2657786128 7.0080802824 20.8847169893
5.920600319 4.7407299292 20.9372437308
4.6053330583 2.2832176624 21.502377431
13.7125572429 13.7448564629 20.98676555
12.3086158017 11.4520896705 20.8281144753
11.0637534073 9.1175556938 21.3815573978
9.7417696786 6.7040803255 20.8006579477
8.3371688663 4.6004643894 20.78502947
7.0756130885 2.2730922618 20.7703829007
16.20428023 13.6779606935 20.8200514676
13.7769678379 9.1615652186 20.8017244654
12.2243105886 6.8447821184 21.1532538503
11.0449010406 4.4931629869 21.2452312351
9.6900964111 2.2596137552 21.4496726613
18.9245053554 13.6316578526 20.9667430733
17.6220149343 11.3681959449 21.5886163868
16.4575501486 9.0579209626 21.7994999184
15.0305392225 6.8773271498 21.4158638126
13.6303509912 4.7242785048 21.2522433619
12.386167677 2.3643305473 20.7566083079
21.4582384608 13.6875483489 21.5296032581
20.222514139 11.2744605904 20.7958497853
18.9013062263 9.1720990945 20.6764239327
17.5124135487 6.8326451262 20.8597138175
16.2663940214 4.5885356188 21.3233141158
3.2998575757 4.5703409089 20.8560141372
15.0228997183 11.4946912482 21.6407541441
