# Supplementary material for: Diamane-like Films Based on Twisted G/BN Bilayers: DFT Modelling of Atomic Structures and Electronic Properties
Source: Nanomaterials (Basel). 2023 Feb 24;13(5):841. doi: 10.3390/nano13050841 (PMC10004773; doi:10.3390/nano13050841)
Supplement: Supplementary file 1 [file nanomaterials-13-00841-s001.zip › 25CBH.POSCAR]

POSCAR 
   1.00000000000000     
    15.2913910097282670    0.0133882348953800   -0.0894467451781713
     7.6594012512270524   13.2915543667569569    0.1436896124621498
    -0.2374137964610682    0.5909918738251078   35.7682137742092507
   H    B    C    N 
    74    36    74    36
Direct
  0.1575855508965521  0.2498113883963507  0.4747019590067494
  0.1982133253349767  0.0973462028204621  0.4690788868824211
  0.1783581628265571  0.4051218430030464  0.4759856917969078
  0.1965118044048670  0.6002381858003666  0.4770199488307769
  0.3122091865015214  0.6323997360874367  0.4692006510712927
  0.7211496230271952  0.4532755767928430  0.4671391113931541
  0.6717225378419077  0.6030898731706262  0.4749447931979090
  0.6826767000526154  0.2538820996896903  0.4729912157520925
  0.7910058415438872  0.3003062325956834  0.4684759291250196
  0.8566495721767271  0.4135094445954839  0.4744022196368875
  0.9966480797089723  0.2786506668768386  0.4750569699582606
  0.8153701970704220  0.9567288778882820  0.4731309344490547
  0.5477682866306087  0.7513092597410237  0.4736217358960226
  0.6806891706242708  0.7604753899340667  0.4716033941638521
  0.5473864111668444  0.2388588323106445  0.4652617667340178
  0.1735051483556807  0.9165580225455731  0.4729202436837066
  0.5698807339973048  0.0274547650558278  0.4653744152104974
  0.4513082985485744  0.9549725076630529  0.4716520300154955
  0.3514430132842297  0.7653872708478193  0.4718517788077796
  0.5097167827653131  0.6624548446040075  0.4677803492281515
  0.8347291215292769  0.7833622026278139  0.4710143115361344
  0.9932597531043987  0.8962980438638355  0.4666643038846150
  0.0132175445070268  0.7415786954784140  0.4723477878133731
  0.0666550806869433  0.5848599215739658  0.4638367447384125
  0.3190734348699962  0.4305849351817819  0.4779701097123245
  0.9145426669874962  0.1606193438387904  0.4729984455337732
  0.0060599501074016  0.0234497522776249  0.4723907807959609
  0.0544687433180489  0.1146802993181831  0.4725750261602697
  0.3058512656620256  0.9326337184351859  0.4755842049147884
  0.1472830629009061  0.7839242774092771  0.4747917298980869
  0.9121152186926406  0.5985162456236859  0.4641286559282372
  0.4642453224894601  0.5544357791088809  0.4602776709093326
  0.4882341344937798  0.3948704759894787  0.4739808019931231
  0.4023614221124140  0.1385219936510361  0.4666778196593581
  0.8078496989079286  0.1019299713368842  0.4723122841422728
  0.0426442930200112  0.3915216790431706  0.4729155704390721
  0.3857880782779018  0.2842512305019310  0.4687831339475703
  0.6061391368777441  0.4228528849015338  0.4623771902992588
  0.0946775381922355  0.2255447655943657  0.6211911151581595
  0.2593469387754999  0.1213982913928106  0.6125233750821609
  0.1321516491534194  0.3375227042527011  0.6168978130743266
  0.0400036077448731  0.5007458905947157  0.6087569607491573
  0.2238720787845740  0.6722464461082859  0.6053759931952342
  0.3074461261193923  0.5152308846765205  0.6172834169021449
  0.5917105266341752  0.5571134688270090  0.6162016853663054
  0.7506977567734020  0.4581739455054278  0.6092054482902468
  0.7593575274514538  0.1916103213730893  0.6192131756735878
  0.7063261159897555  0.3433500941139210  0.6042760699412227
  0.8844501750978740  0.2968058318298762  0.6076439700864364
  0.9663354339171782  0.3773415577763241  0.6159075946414085
  0.7450918545671722  0.0515033879525839  0.6151899624786586
  0.5990253537095049  0.6825319871263386  0.6223973137950064
  0.5813023750703561  0.1216103399132426  0.6103957910815134
  0.0877776867452676  0.6247045423326690  0.6059211186851510
  0.1432510197213344  0.8452644234204951  0.6209283579536683
  0.4632618995938290  0.0222511325290278  0.6139319911919718
  0.4622511460265065  0.7179019564935685  0.6116925733548079
  0.3935257703171002  0.6272281222645909  0.6081308160245092
  0.9226120848364032  0.7003714553928594  0.6133786453519526
  0.7372498701356569  0.8038127262436652  0.6120178293386773
  0.5473885919917656  0.8424966297480949  0.6102933901804188
  0.9151889606100454  0.1394066094136340  0.6099384074063123
  0.0358353117065767  0.0014265919452923  0.6101350440615092
  0.0549271591393871  0.1200014369341850  0.6095894876500129
  0.2122634538758352  0.9888698900678931  0.6115865761820199
  0.2998829978843504  0.8255992414770180  0.6142259062041401
  0.7608451583631781  0.6256838696083585  0.6178989948938155
  0.9107548981131326  0.9672667174998260  0.6101810598080387
  0.0357517635025605  0.7964321719370745  0.6064240299093505
  0.4350792585978059  0.3604100492941260  0.6166190674349707
  0.5911229611166305  0.2894382679335671  0.6049975642785127
  0.2824783308017183  0.3762389774605088  0.6172989489514175
  0.4150862820743359  0.2065753139471498  0.6146854794970489
  0.5394242188422740  0.4652740646265465  0.6006590626808658
  0.9551581284983774  0.2000419686945807  0.5644758253065393
  0.9325825871608198  0.0450027494085539  0.5649660521701363
  0.1160997198658219  0.8622606700891784  0.5878564159082014
  0.1150475690892285  0.7021668218984825  0.5630502893895361
  0.1120385979698015  0.5315029242613631  0.5630190608473284
  0.1190675239772352  0.3610288145726528  0.5839491982650834
  0.1126062557631028  0.2024390765958188  0.5887842937133656
  0.1107278968122418  0.0239282774171174  0.5650963974249683
  0.2828571312262888  0.8580757428208488  0.5820852167098460
  0.2882686506679034  0.7031592978974380  0.5621302616064766
  0.2894238248871055  0.5306927345507726  0.5838005499921496
  0.2821107311705521  0.3717803658192848  0.5837510879646233
  0.2722503894103050  0.2010676864922479  0.5664455611661370
  0.2713542017673389  0.0325415774334267  0.5660726184384588
  0.4508229685085166  0.0295824155581517  0.5799879713786142
  0.4566185977145235  0.8637754085568436  0.5614613258111271
  0.4529336011698889  0.7048017455903666  0.5792030854887659
  0.4422683879079395  0.5391676067584976  0.5588118427873960
  0.4470024365441748  0.3610573880247000  0.5831478753715512
  0.4382077805926591  0.1991889721647642  0.5819914018344500
  0.6093050074216394  0.0388143774472912  0.5599311761133604
  0.6232341219457344  0.8585207094818361  0.5644697262750039
  0.6148752110143217  0.6959918343365874  0.5905557276836310
  0.6095746146549306  0.5392727920195394  0.5832892360356562
  0.6112836647938699  0.3665030842231649  0.5592627115021789
  0.6074424711555745  0.1961177303160520  0.5630007981537967
  0.7711596983504149  0.0376838626968894  0.5826005635519550
  0.7810047578300193  0.8582084238441412  0.5623406713661437
  0.7751338440616622  0.6962259436951977  0.5669385407722558
  0.7745545509497097  0.5402858997373831  0.5684971851105557
  0.7815727580491556  0.3692605164318895  0.5622428540483991
  0.7735609518381416  0.2014239709502507  0.5860149743600664
  0.9423024798732512  0.8761863635032974  0.5622062813413089
  0.9443775894367351  0.6970845585006745  0.5801680883437550
  0.9555164065677980  0.5257949513315345  0.5579886906669845
  0.9536261689792686  0.3678231522004946  0.5828226201392761
  0.5467314017931920  0.0486469291510869  0.4944682216227059
  0.4895584908567480  0.6479288325823418  0.4956435894167450
  0.4915172478049924  0.5470403914570149  0.4896396876209255
  0.1783876294371674  0.1142295360547730  0.4987444103055043
  0.0104004431325248  0.8959121807318918  0.4968178754289101
  0.6923963787416744  0.4647358553867461  0.4958099228471828
  0.5989438119524348  0.4507218862940547  0.4910319023169282
  0.5249219822546818  0.2519774482725114  0.4948384093777014
  0.4242568594512217  0.2480509536107044  0.4955965085781232
  0.4365495139139913  0.1398261848145286  0.4938445158893284
  0.0405739637517241  0.5995592787599805  0.4929264275811518
  0.9405081173315338  0.5930883642904519  0.4931636743947200
  0.7930723719956556  0.2798289872421441  0.4984304471516480
  0.2861555227763319  0.9279288241769025  0.5050008035729270
  0.1907249948605361  0.9181598546478703  0.5029161661359863
  0.2001940173194429  0.8212968799148208  0.5206771410479653
  0.1173722734883469  0.8029446541028580  0.5033341444420800
  0.1171604090005134  0.7071197246023283  0.5183415474464642
  0.6204946823149725  0.0660367023795080  0.5171546121053847
  0.5491503904586829  0.9578072199015234  0.5149255752248444
  0.4594367147865548  0.9448971467765237  0.5024416423915742
  0.4737417096906926  0.8447846992016269  0.5176669456779941
  0.3799100451689496  0.8303463630457765  0.5192526304695699
  0.3812652564865994  0.7395221346582825  0.5008190648409997
  0.2994991793687445  0.7197652246906110  0.5179675941050124
  0.3066703807916204  0.6281815665011352  0.5000439466207175
  0.2137477826308805  0.6123206414387364  0.5059396660579838
  0.2263523349516547  0.5121101921329111  0.5235192364209856
  0.1242213719695979  0.5152750727917703  0.5181590032031909
  0.1520916779221398  0.4093475676322202  0.5049851022649593
  0.9787818450160625  0.1970145580506930  0.5193036973725121
  0.8961543786892864  0.1804963034571095  0.5025416128634769
  0.9074479313218256  0.0774389369319151  0.5187593451133558
  0.8200947791128783  0.9752425415604060  0.5026106219356431
  0.7298830694820517  0.9741717490719919  0.5204338603084379
  0.7424148226805302  0.8663977679170716  0.5196934848896818
  0.6467878961760650  0.8565369544274549  0.5197858329905720
  0.6630394867175166  0.7615637629774772  0.5016102380147049
  0.5654557281857608  0.7532350637558420  0.5034230981531286
  0.5745862667652653  0.6517882621956966  0.5191182535515938
  0.4127679703793643  0.5437616660476825  0.5142115081503147
  0.4105412193998512  0.4452355762063034  0.5211403483662447
  0.3236246833350186  0.4290931442254271  0.5087994409660367
  0.3485562616169750  0.3232869262988057  0.5239217329298721
  0.2440359768233474  0.3208063935193268  0.5267952651570752
  0.2576303176015408  0.2150496010310065  0.5220138342800764
  0.1665878629490213  0.2188095516097870  0.5035222224657481
  0.0788662236415181  0.1095638588824830  0.5021782208476315
  0.0983998815014626  0.0088042526551036  0.5187773452894826
  0.0060842357388273  0.9991288392792067  0.5016986253247958
  0.9257894398352088  0.8909728500632291  0.5174145292242724
  0.9247515412771899  0.7899290897251261  0.5176464894389901
  0.8356737427677439  0.7831649359908404  0.5019115937257443
  0.8569987603549793  0.6765712102466364  0.5155714603408006
  0.7559569271844864  0.6780022971597917  0.5230152592230080
  0.7632843982112621  0.5723466249596610  0.5245499622383352
  0.6764962864157468  0.5712343954683192  0.5033701521852463
  0.6052474931635784  0.3612469958813960  0.5145001953496319
  0.5077286208344968  0.3598917733513811  0.5024853895793202
  0.3676519750826563  0.1292233960421966  0.5220035264077530
  0.3701757776628241  0.0256210378300058  0.5226431963596384
  0.2667188742822847  0.0299092215560245  0.5210007101498328
  0.0239451750431117  0.7074351424622909  0.5008526025839564
  0.9622347577403804  0.4974595525601910  0.5143784301335549
  0.8721532894662983  0.4802327486664432  0.5218023565184895
  0.8733573913938183  0.3897392608097777  0.5042733702952934
  0.7838544346346246  0.3754173661189431  0.5170085165138530
  0.6998914863599928  0.2650094230998715  0.5020859927846705
  0.7172954375752557  0.1640706079692253  0.5199163358787220
  0.6110097410946514  0.1710064864217265  0.5189805450117383
  0.0546665581025099  0.4008558294800937  0.5027475951868530
  0.0657021830378191  0.3030857732265963  0.5212117769899133
  0.9772963083578547  0.2923126249231752  0.5048631101033140
  0.8123290986980533  0.0789809429481945  0.5020712236685643
  0.8923724315458885  0.1486601196863696  0.5822598769784012
  0.0521034517448825  0.8103962723896925  0.5799688306978998
  0.0643823723907600  0.6400233235660138  0.5783078290066158
  0.0560682799086972  0.4803725437374726  0.5815132999713370
  0.0613959053402187  0.1356767758211223  0.5820051579302824
  0.0484137249133128  0.9811268004836502  0.5826317893516068
  0.2219103609776147  0.9754633997684043  0.5835382697709871
  0.2121866081995830  0.8208366074984526  0.5643360628866044
  0.2286905794503568  0.6510793332363716  0.5780617690641295
  0.2295486841401862  0.4863645916840927  0.5668982752075681
  0.2259032573255010  0.3202906747812474  0.5687679259286763
  0.2305236166509589  0.1387620527680731  0.5855749254356335
  0.3914161355522144  0.9816717916904955  0.5639943908491561
  0.3861403298765472  0.8142204242252821  0.5621275377478916
  0.3946411588302750  0.6425369998492640  0.5801332656881438
  0.3981943726009617  0.4663768606882570  0.5646156067441790
  0.3880911954123737  0.3093121257521084  0.5650706225803104
  0.3909684634566257  0.1397024640019124  0.5642022596737203
  0.5537263297372246  0.9774716304710075  0.5593604211544043
  0.5655490824781498  0.6466606544607064  0.5631086924650727
  0.5541445566094503  0.4772526616119416  0.5736682895277442
  0.5640619705426536  0.3041576825771257  0.5778277799384899
  0.5605819037236168  0.1370174753083990  0.5827060190458383
  0.7301927603795436  0.9758527448545333  0.5643550898050396
  0.7316893636188804  0.8063562856756937  0.5833709243741655
  0.7367029254061416  0.6382108219021411  0.5904605881135672
  0.7290059321252248  0.4751314864245150  0.5814927401396823
  0.7210185633323385  0.3182864002472072  0.5774603780545883
  0.7275964284323646  0.1479527579812053  0.5636033422531060
  0.8889204791024951  0.9791370639113075  0.5824757622160802
  0.8992318243282899  0.8014504417635218  0.5613523594438510
  0.8933373622526609  0.6455053537004970  0.5583622394436246
  0.8913739318104913  0.4723932138076601  0.5649787007758535
  0.8937571042948924  0.3086000153076462  0.5800001081389826
  0.0637973261390014  0.3061647832858226  0.5651278759746130
  0.5600051462848968  0.8151655622978423  0.5837455481436246
 
  0.00000000E+00  0.00000000E+00  0.00000000E+00
  0.00000000E+00  0.00000000E+00  0.00000000E+00
  0.00000000E+00  0.00000000E+00  0.00000000E+00
  0.00000000E+00  0.00000000E+00  0.00000000E+00
  0.00000000E+00  0.00000000E+00  0.00000000E+00
  0.00000000E+00  0.00000000E+00  0.00000000E+00
  0.00000000E+00  0.00000000E+00  0.00000000E+00
  0.00000000E+00  0.00000000E+00  0.00000000E+00
  0.00000000E+00  0.00000000E+00  0.00000000E+00
  0.00000000E+00  0.00000000E+00  0.00000000E+00
  0.00000000E+00  0.00000000E+00  0.00000000E+00
  0.00000000E+00  0.00000000E+00  0.00000000E+00
  0.00000000E+00  0.00000000E+00  0.00000000E+00
  0.00000000E+00  0.00000000E+00  0.00000000E+00
  0.00000000E+00  0.00000000E+00  0.00000000E+00
  0.00000000E+00  0.00000000E+00  0.00000000E+00
  0.00000000E+00  0.00000000E+00  0.00000000E+00
  0.00000000E+00  0.00000000E+00  0.00000000E+00
  0.00000000E+00  0.00000000E+00  0.00000000E+00
  0.00000000E+00  0.00000000E+00  0.00000000E+00
  0.00000000E+00  0.00000000E+00  0.00000000E+00
  0.00000000E+00  0.00000000E+00  0.00000000E+00
  0.00000000E+00  0.00000000E+00  0.00000000E+00
  0.00000000E+00  0.00000000E+00  0.00000000E+00
  0.00000000E+00  0.00000000E+00  0.00000000E+00
  0.00000000E+00  0.00000000E+00  0.00000000E+00
  0.00000000E+00  0.00000000E+00  0.00000000E+00
  0.00000000E+00  0.00000000E+00  0.00000000E+00
  0.00000000E+00  0.00000000E+00  0.00000000E+00
  0.00000000E+00  0.00000000E+00  0.00000000E+00
  0.00000000E+00  0.00000000E+00  0.00000000E+00
  0.00000000E+00  0.00000000E+00  0.00000000E+00
  0.00000000E+00  0.00000000E+00  0.00000000E+00
  0.00000000E+00  0.00000000E+00  0.00000000E+00
  0.00000000E+00  0.00000000E+00  0.00000000E+00
  0.00000000E+00  0.00000000E+00  0.00000000E+00
  0.00000000E+00  0.00000000E+00  0.00000000E+00
  0.00000000E+00  0.00000000E+00  0.00000000E+00
  0.00000000E+00  0.00000000E+00  0.00000000E+00
  0.00000000E+00  0.00000000E+00  0.00000000E+00
  0.00000000E+00  0.00000000E+00  0.00000000E+00
  0.00000000E+00  0.00000000E+00  0.00000000E+00
  0.00000000E+00  0.00000000E+00  0.00000000E+00
  0.00000000E+00  0.00000000E+00  0.00000000E+00
  0.00000000E+00  0.00000000E+00  0.00000000E+00
  0.00000000E+00  0.00000000E+00  0.00000000E+00
  0.00000000E+00  0.00000000E+00  0.00000000E+00
  0.00000000E+00  0.00000000E+00  0.00000000E+00
  0.00000000E+00  0.00000000E+00  0.00000000E+00
  0.00000000E+00  0.00000000E+00  0.00000000E+00
  0.00000000E+00  0.00000000E+00  0.00000000E+00
  0.00000000E+00  0.00000000E+00  0.00000000E+00
  0.00000000E+00  0.00000000E+00  0.00000000E+00
  0.00000000E+00  0.00000000E+00  0.00000000E+00
  0.00000000E+00  0.00000000E+00  0.00000000E+00
  0.00000000E+00  0.00000000E+00  0.00000000E+00
  0.00000000E+00  0.00000000E+00  0.00000000E+00
  0.00000000E+00  0.00000000E+00  0.00000000E+00
  0.00000000E+00  0.00000000E+00  0.00000000E+00
  0.00000000E+00  0.00000000E+00  0.00000000E+00
  0.00000000E+00  0.00000000E+00  0.00000000E+00
  0.00000000E+00  0.00000000E+00  0.00000000E+00
  0.00000000E+00  0.00000000E+00  0.00000000E+00
  0.00000000E+00  0.00000000E+00  0.00000000E+00
  0.00000000E+00  0.00000000E+00  0.00000000E+00
  0.00000000E+00  0.00000000E+00  0.00000000E+00
  0.00000000E+00  0.00000000E+00  0.00000000E+00
  0.00000000E+00  0.00000000E+00  0.00000000E+00
  0.00000000E+00  0.00000000E+00  0.00000000E+00
  0.00000000E+00  0.00000000E+00  0.00000000E+00
  0.00000000E+00  0.00000000E+00  0.00000000E+00
  0.00000000E+00  0.00000000E+00  0.00000000E+00
  0.00000000E+00  0.00000000E+00  0.00000000E+00
  0.00000000E+00  0.00000000E+00  0.00000000E+00
  0.00000000E+00  0.00000000E+00  0.00000000E+00
  0.00000000E+00  0.00000000E+00  0.00000000E+00
  0.00000000E+00  0.00000000E+00  0.00000000E+00
  0.00000000E+00  0.00000000E+00  0.00000000E+00
  0.00000000E+00  0.00000000E+00  0.00000000E+00
  0.00000000E+00  0.00000000E+00  0.00000000E+00
  0.00000000E+00  0.00000000E+00  0.00000000E+00
  0.00000000E+00  0.00000000E+00  0.00000000E+00
  0.00000000E+00  0.00000000E+00  0.00000000E+00
  0.00000000E+00  0.00000000E+00  0.00000000E+00
  0.00000000E+00  0.00000000E+00  0.00000000E+00
  0.00000000E+00  0.00000000E+00  0.00000000E+00
  0.00000000E+00  0.00000000E+00  0.00000000E+00
  0.00000000E+00  0.00000000E+00  0.00000000E+00
  0.00000000E+00  0.00000000E+00  0.00000000E+00
  0.00000000E+00  0.00000000E+00  0.00000000E+00
  0.00000000E+00  0.00000000E+00  0.00000000E+00
  0.00000000E+00  0.00000000E+00  0.00000000E+00
  0.00000000E+00  0.00000000E+00  0.00000000E+00
  0.00000000E+00  0.00000000E+00  0.00000000E+00
  0.00000000E+00  0.00000000E+00  0.00000000E+00
  0.00000000E+00  0.00000000E+00  0.00000000E+00
  0.00000000E+00  0.00000000E+00  0.00000000E+00
  0.00000000E+00  0.00000000E+00  0.00000000E+00
  0.00000000E+00  0.00000000E+00  0.00000000E+00
  0.00000000E+00  0.00000000E+00  0.00000000E+00
  0.00000000E+00  0.00000000E+00  0.00000000E+00
  0.00000000E+00  0.00000000E+00  0.00000000E+00
  0.00000000E+00  0.00000000E+00  0.00000000E+00
  0.00000000E+00  0.00000000E+00  0.00000000E+00
  0.00000000E+00  0.00000000E+00  0.00000000E+00
  0.00000000E+00  0.00000000E+00  0.00000000E+00
  0.00000000E+00  0.00000000E+00  0.00000000E+00
  0.00000000E+00  0.00000000E+00  0.00000000E+00
  0.00000000E+00  0.00000000E+00  0.00000000E+00
  0.00000000E+00  0.00000000E+00  0.00000000E+00
  0.00000000E+00  0.00000000E+00  0.00000000E+00
  0.00000000E+00  0.00000000E+00  0.00000000E+00
  0.00000000E+00  0.00000000E+00  0.00000000E+00
  0.00000000E+00  0.00000000E+00  0.00000000E+00
  0.00000000E+00  0.00000000E+00  0.00000000E+00
  0.00000000E+00  0.00000000E+00  0.00000000E+00
  0.00000000E+00  0.00000000E+00  0.00000000E+00
  0.00000000E+00  0.00000000E+00  0.00000000E+00
  0.00000000E+00  0.00000000E+00  0.00000000E+00
  0.00000000E+00  0.00000000E+00  0.00000000E+00
  0.00000000E+00  0.00000000E+00  0.00000000E+00
  0.00000000E+00  0.00000000E+00  0.00000000E+00
  0.00000000E+00  0.00000000E+00  0.00000000E+00
  0.00000000E+00  0.00000000E+00  0.00000000E+00
  0.00000000E+00  0.00000000E+00  0.00000000E+00
  0.00000000E+00  0.00000000E+00  0.00000000E+00
  0.00000000E+00  0.00000000E+00  0.00000000E+00
  0.00000000E+00  0.00000000E+00  0.00000000E+00
  0.00000000E+00  0.00000000E+00  0.00000000E+00
  0.00000000E+00  0.00000000E+00  0.00000000E+00
  0.00000000E+00  0.00000000E+00  0.00000000E+00
  0.00000000E+00  0.00000000E+00  0.00000000E+00
  0.00000000E+00  0.00000000E+00  0.00000000E+00
  0.00000000E+00  0.00000000E+00  0.00000000E+00
  0.00000000E+00  0.00000000E+00  0.00000000E+00
  0.00000000E+00  0.00000000E+00  0.00000000E+00
  0.00000000E+00  0.00000000E+00  0.00000000E+00
  0.00000000E+00  0.00000000E+00  0.00000000E+00
  0.00000000E+00  0.00000000E+00  0.00000000E+00
  0.00000000E+00  0.00000000E+00  0.00000000E+00
  0.00000000E+00  0.00000000E+00  0.00000000E+00
  0.00000000E+00  0.00000000E+00  0.00000000E+00
  0.00000000E+00  0.00000000E+00  0.00000000E+00
  0.00000000E+00  0.00000000E+00  0.00000000E+00
  0.00000000E+00  0.00000000E+00  0.00000000E+00
  0.00000000E+00  0.00000000E+00  0.00000000E+00
  0.00000000E+00  0.00000000E+00  0.00000000E+00
  0.00000000E+00  0.00000000E+00  0.00000000E+00
  0.00000000E+00  0.00000000E+00  0.00000000E+00
  0.00000000E+00  0.00000000E+00  0.00000000E+00
  0.00000000E+00  0.00000000E+00  0.00000000E+00
  0.00000000E+00  0.00000000E+00  0.00000000E+00
  0.00000000E+00  0.00000000E+00  0.00000000E+00
  0.00000000E+00  0.00000000E+00  0.00000000E+00
  0.00000000E+00  0.00000000E+00  0.00000000E+00
  0.00000000E+00  0.00000000E+00  0.00000000E+00
  0.00000000E+00  0.00000000E+00  0.00000000E+00
  0.00000000E+00  0.00000000E+00  0.00000000E+00
  0.00000000E+00  0.00000000E+00  0.00000000E+00
  0.00000000E+00  0.00000000E+00  0.00000000E+00
  0.00000000E+00  0.00000000E+00  0.00000000E+00
  0.00000000E+00  0.00000000E+00  0.00000000E+00
  0.00000000E+00  0.00000000E+00  0.00000000E+00
  0.00000000E+00  0.00000000E+00  0.00000000E+00
  0.00000000E+00  0.00000000E+00  0.00000000E+00
  0.00000000E+00  0.00000000E+00  0.00000000E+00
  0.00000000E+00  0.00000000E+00  0.00000000E+00
  0.00000000E+00  0.00000000E+00  0.00000000E+00
  0.00000000E+00  0.00000000E+00  0.00000000E+00
  0.00000000E+00  0.00000000E+00  0.00000000E+00
  0.00000000E+00  0.00000000E+00  0.00000000E+00
  0.00000000E+00  0.00000000E+00  0.00000000E+00
  0.00000000E+00  0.00000000E+00  0.00000000E+00
  0.00000000E+00  0.00000000E+00  0.00000000E+00
  0.00000000E+00  0.00000000E+00  0.00000000E+00
  0.00000000E+00  0.00000000E+00  0.00000000E+00
  0.00000000E+00  0.00000000E+00  0.00000000E+00
  0.00000000E+00  0.00000000E+00  0.00000000E+00
  0.00000000E+00  0.00000000E+00  0.00000000E+00
  0.00000000E+00  0.00000000E+00  0.00000000E+00
  0.00000000E+00  0.00000000E+00  0.00000000E+00
  0.00000000E+00  0.00000000E+00  0.00000000E+00
  0.00000000E+00  0.00000000E+00  0.00000000E+00
  0.00000000E+00  0.00000000E+00  0.00000000E+00
  0.00000000E+00  0.00000000E+00  0.00000000E+00
  0.00000000E+00  0.00000000E+00  0.00000000E+00
  0.00000000E+00  0.00000000E+00  0.00000000E+00
  0.00000000E+00  0.00000000E+00  0.00000000E+00
  0.00000000E+00  0.00000000E+00  0.00000000E+00
  0.00000000E+00  0.00000000E+00  0.00000000E+00
  0.00000000E+00  0.00000000E+00  0.00000000E+00
  0.00000000E+00  0.00000000E+00  0.00000000E+00
  0.00000000E+00  0.00000000E+00  0.00000000E+00
  0.00000000E+00  0.00000000E+00  0.00000000E+00
  0.00000000E+00  0.00000000E+00  0.00000000E+00
  0.00000000E+00  0.00000000E+00  0.00000000E+00
  0.00000000E+00  0.00000000E+00  0.00000000E+00
  0.00000000E+00  0.00000000E+00  0.00000000E+00
  0.00000000E+00  0.00000000E+00  0.00000000E+00
  0.00000000E+00  0.00000000E+00  0.00000000E+00
  0.00000000E+00  0.00000000E+00  0.00000000E+00
  0.00000000E+00  0.00000000E+00  0.00000000E+00
  0.00000000E+00  0.00000000E+00  0.00000000E+00
  0.00000000E+00  0.00000000E+00  0.00000000E+00
  0.00000000E+00  0.00000000E+00  0.00000000E+00
  0.00000000E+00  0.00000000E+00  0.00000000E+00
  0.00000000E+00  0.00000000E+00  0.00000000E+00
  0.00000000E+00  0.00000000E+00  0.00000000E+00
  0.00000000E+00  0.00000000E+00  0.00000000E+00
  0.00000000E+00  0.00000000E+00  0.00000000E+00
  0.00000000E+00  0.00000000E+00  0.00000000E+00
  0.00000000E+00  0.00000000E+00  0.00000000E+00
  0.00000000E+00  0.00000000E+00  0.00000000E+00
  0.00000000E+00  0.00000000E+00  0.00000000E+00
  0.00000000E+00  0.00000000E+00  0.00000000E+00
  0.00000000E+00  0.00000000E+00  0.00000000E+00
  0.00000000E+00  0.00000000E+00  0.00000000E+00
  0.00000000E+00  0.00000000E+00  0.00000000E+00
  0.00000000E+00  0.00000000E+00  0.00000000E+00
  0.00000000E+00  0.00000000E+00  0.00000000E+00
