# Supplementary material for: Diamane-like Films Based on Twisted G/BN Bilayers: DFT Modelling of Atomic Structures and Electronic Properties
Source: Nanomaterials (Basel). 2023 Feb 24;13(5):841. doi: 10.3390/nano13050841 (PMC10004773; doi:10.3390/nano13050841)
Supplement: Supplementary file 1 [file nanomaterials-13-00841-s001.zip › 25CNF.POSCAR]

POSCAR file written by OVITO Basic 3.6.0
1
15.6666344777 0.023260193 -0.125412379
7.8552722112 13.6283355652 0.1347243803
-0.3424347749 0.6456785042 34.7502649964
F B C N 
74 36 74 36 
Cartesian
4.5630974524 3.733233827 16.2722564587
4.0026565555 1.614433793 16.0881872573
5.8109070864 5.8954303355 16.1529960477
7.533154319 8.6148649271 16.1947216943
9.6732532714 9.0042737702 16.0421032401
14.6050925478 6.8321564386 15.8539712483
15.5132588859 8.6944380764 16.3908870139
12.4639719924 3.7760564708 16.0355314301
14.576966377 4.5406017788 15.8935534233
16.6161582865 5.9846651796 15.9797975057
2.0200021343 4.0209893824 16.1761756148
20.0086433007 13.3108444447 16.1063241587
14.3615776725 10.8980147026 16.3210338997
16.6160523886 10.8577493914 16.3893390809
10.2795991755 3.1301754311 15.9236246784
9.8226793853 12.8652733683 16.1512122195
9.2319565106 0.6230556881 15.8941000021
14.5107811662 13.2181850976 16.1460398194
11.2784539549 10.7340370962 16.1210576946
13.0804324294 9.2109212348 15.9139155686
18.9175270503 11.1316059503 16.0550274621
22.2249784282 12.541637108 15.9492120799
5.7937269141 10.3700030836 16.0592567133
5.2572358268 8.168791238 15.8230408678
8.2517398422 6.3557935492 16.0916150271
15.4378883295 2.6329498848 15.9711402414
0.0696159206 0.4856864889 16.0662054798
1.8273864594 1.7769375569 16.0670585935
12.0984510062 12.9957709972 16.3086312927
8.2538824836 10.9770425044 16.1842332288
18.5900469711 8.427659076 15.8426142087
11.4247963518 7.7951179001 15.723739226
10.4988262767 5.5098085162 15.9895990375
7.2005126085 2.0546316256 15.7440731374
13.3212946149 1.6294513904 15.9355273745
3.4709479059 5.9295314823 16.1575077812
8.1532663539 4.1107651836 15.7740499832
12.6676285368 6.0335260521 15.7766531786
3.2222069873 3.4789187691 21.8359169112
5.0131786886 1.9611042669 21.6561465536
4.7420480724 5.1066508434 21.6933300104
4.2722443159 7.3931005596 21.571029645
8.4974679681 9.6397792565 21.4752252259
8.6929981756 7.4203116955 21.6449864683
13.3953594469 7.8873659641 21.6828468187
15.374668455 6.6631254562 21.5896206236
13.1149160452 3.0145151312 21.648550513
13.5518300915 5.2529761838 21.3275442556
15.8787716198 4.3502298869 21.394599388
17.8323308059 5.7289699784 21.585918102
11.8249807299 0.8767204432 21.5506718674
14.7854459031 9.7316635651 22.0506939395
9.7932010012 2.1045996887 21.655619679
6.2569084555 8.7077321437 21.4826201652
8.5803808286 11.8171028022 21.8748307092
7.3285574785 0.813369701 21.6002340713
12.6461818668 10.2614993199 21.5861169874
10.7825932635 8.8661088203 21.5493885405
19.7733138569 9.9873992538 21.5487643962
17.6573270703 11.4239871096 21.7899266288
14.9552213227 12.0395952275 21.7732926495
15.0522688849 2.1573652798 21.4965996703
8.3979986833 13.9224789174 21.7503313373
1.5619854364 2.1864764612 21.6120043156
10.9470716831 13.9956956874 21.7445677086
10.9131751901 11.6921925213 21.6846946301
16.9291941803 8.7791340497 21.9061303359
21.7580689072 13.52352767 21.5477384409
6.3970611081 11.1286312967 21.518652317
9.3405794625 5.2122628099 21.6189064014
11.3075467353 4.2579624704 21.4031097786
7.0261599446 5.7106865192 21.6731539988
7.7306602671 3.2751185812 21.518919426
11.5814988161 6.6244701562 21.2688118432
14.8207632504 2.3024193173 20.2215734204
6.9100095103 11.3525864038 20.2855050079
5.8830474401 9.0306223108 20.2200119852
4.4268377077 7.0047031102 20.282827201
1.795001574 2.3344917204 20.3225385891
8.4180033285 13.6868335262 20.4568454541
10.9674521764 13.726989219 20.4200622572
9.6183349679 11.4827387851 19.7201605456
8.4591411415 9.2795779856 20.1832159538
7.1803771644 6.9944536066 19.6689271885
5.8300066259 4.7513220517 19.7564071219
4.5958229891 2.2716139052 20.4075034711
13.6799806148 13.7702740841 19.7192952724
12.2965769331 11.4599343873 19.6882877769
10.9681587621 9.1076275458 20.2375100978
9.6593988392 6.7409895536 19.599220623
8.2701400869 4.6365550783 19.6392939877
7.0263137223 2.3051017392 19.5907327784
16.1560773118 13.7088804857 19.5988302931
13.7408496605 9.1818771295 19.7781734271
12.0794612621 6.8246749443 20.0181799886
10.9908837662 4.490012738 20.1152300557
9.6536190243 2.2531631759 20.3272152537
18.8985104607 13.6608309651 19.6691010951
17.5958700838 11.3814016058 20.4377495374
16.4514386128 9.0431864855 20.6700699972
15.034413234 6.8653681753 20.2964922929
13.553989254 4.798130074 20.0595294109
12.274094899 2.3851831522 19.5844044474
21.4659660551 13.7138937457 20.2434855165
20.1897552728 11.2918679356 19.5006495418
18.861064547 9.2054174764 19.44432275
17.4778599576 6.8246885609 19.5798358393
16.1908937091 4.5698794616 20.1038469714
3.2274140117 4.5874481035 19.7884351176
14.9983408399 11.5675530277 20.507756394
8.7793252143 0.9611349676 17.1557438213
11.6291740508 10.4158668409 17.4169399437
9.5483535334 8.9056696658 17.3905536253
12.6290227697 9.1461967255 17.2139966135
11.8028718855 7.7705559812 17.0365842196
6.950778353 12.5045657453 17.3914572781
14.3296183391 6.76306974 17.1853889677
12.7275307465 6.4669168724 17.0679993543
10.56169775 5.1654182145 17.322931748
9.9802545155 3.6413959922 17.1817972082
8.3856539707 3.685908912 17.0617090907
7.74104243 2.1966428101 17.0089221415
5.6947164047 9.9530373088 17.3718650301
5.0773790769 8.4699158687 17.1435862067
19.1236647225 8.4534483783 17.1099791229
14.444288507 4.2075230087 17.218016845
11.6406978113 12.9440676675 17.6114889214
10.0399592828 12.8314112027 17.5095649917
9.3856033283 11.5552781122 18.1073598859
7.9466468483 11.2685412032 17.5011808202
7.1740387943 9.957873964 18.0348369789
10.0477006969 1.1946273697 18.0336466031
15.9320510904 13.4143602803 18.0093949549
14.4846879939 13.2105293166 17.5280207048
13.8432839089 11.8893105193 18.179385095
12.2820784688 11.6413602023 18.1059163117
10.1248526782 10.1611103826 18.0656077346
7.9353091417 8.6901202611 17.5143289835
7.4108556462 7.3334003849 18.0733351377
5.8419563393 7.3554450922 17.9947686606
5.4177326304 5.9166574749 17.4764678922
16.7246645686 3.0662063468 17.9205872565
15.3186485324 2.8449009322 17.3103361776
14.649335023 1.4035619813 17.889759126
20.26713787 13.6175147013 17.4327579213
18.9172490752 13.6386076596 18.0917677091
18.2899634361 12.1891851417 18.224233238
16.6950061188 12.0885302785 18.3272321764
16.2224020072 10.7680683399 17.7052128056
14.6071865722 10.6681200164 17.6605911655
13.9697490977 9.2652944188 18.106887589
10.5195064332 7.6954635713 17.8792443309
9.7127973603 6.3473578367 17.9852440039
8.2651734791 6.2129807605 17.4622483546
7.7766802832 4.7827108772 18.0195521229
6.1766465301 4.7677047867 18.1782843058
5.6253553016 3.3030595711 18.2032715389
4.2259315904 3.3429324599 17.5653706422
3.6286343034 1.8802945845 17.3912797401
2.0020530501 1.7842871192 17.4184034163
1.4669225599 0.4599732983 18.0129784279
7.7407214932 13.9253768092 17.53292096
21.2534693124 12.4295139038 17.9872653834
20.4782385069 11.0657002207 17.905867656
19.0326467434 11.0170986738 17.4214024807
18.5600258295 9.6130391657 17.9029441533
17.0503249662 9.5947312065 18.3546950272
16.3228183603 8.1339929224 18.3628696452
14.987007814 8.2063864365 17.5898659105
12.1052419331 5.2334356304 17.8429008404
6.6292037314 2.1005678772 18.0132966456
5.887182522 0.7093992129 18.051058646
4.3424345716 0.7192519038 18.1215495367
18.7316132884 7.175694478 17.8846886988
17.2315160119 6.8746079264 18.0124504439
16.6041790677 5.6981145748 17.3294013147
15.0699530379 5.5032650421 17.8648326501
12.8463211916 3.9298995646 17.3486866447
12.3506496178 2.5553263563 17.9627859472
10.7292508892 2.6274492029 18.0816053424
3.8136028393 5.8517602793 17.4964763571
3.2560542054 4.5033573417 18.1250717761
17.479045461 4.3345244644 17.3848250255
13.1499661849 1.4064682502 17.2848096408
16.4081693826 3.1537286225 19.4133688523
14.7292256815 1.0272964276 19.4004908653
8.3706950308 12.0514495336 20.4638409077
7.0958957425 9.9166446996 19.5368578161
5.7132764304 7.5969197728 19.5336366076
4.5211816908 5.3720260453 20.2779062727
3.2333669128 3.1405089835 20.4270945037
1.741831635 0.6600814133 19.5495530522
10.9899370171 12.1068790964 20.2971506705
9.8465198007 9.9314248763 19.5697454499
8.4605848862 7.6265709794 20.2241532354
7.0743939134 5.4874988922 20.2477255734
5.6807204198 3.1443144172 19.7292202901
4.3415583684 0.7942926523 19.6457399891
7.0874004382 0.8274662198 20.1747650249
13.7626411475 12.167693452 19.6904802806
12.4182210157 9.9781511061 20.1801029282
10.937768787 7.7198230019 19.3813732643
9.6008811747 5.3143509287 20.1848989996
8.2165940586 3.1280875525 20.1380027943
9.6453273477 0.8925354213 19.5074669092
16.354976779 12.1213282142 19.8264757288
14.9905006501 9.8864572171 20.6221641154
13.5697690493 7.6676281127 20.2621407343
12.2002015804 5.3512699638 19.3466391361
10.8045311986 3.0241570329 19.5484706603
12.1774229473 0.8531836542 20.1293981013
18.79789097 12.0525156971 19.6785115202
17.4530470547 9.8420704305 19.8306361235
16.2169231971 7.7562585876 19.810209692
14.9598127145 5.4334581291 19.4044555101
13.4376606831 3.1599997627 20.2422851246
21.4306417609 12.332175199 19.4968757239
20.1271068729 9.8831776401 20.1395271966
18.8738528985 7.5749130594 19.375024748
17.6030979622 5.4337181478 20.1705578444
