# Supplementary material for: Diamane-like Films Based on Twisted G/BN Bilayers: DFT Modelling of Atomic Structures and Electronic Properties
Source: Nanomaterials (Basel). 2023 Feb 24;13(5):841. doi: 10.3390/nano13050841 (PMC10004773; doi:10.3390/nano13050841)
Supplement: Supplementary file 1 [file nanomaterials-13-00841-s001.zip › 25CNH.POSCAR]

POSCAR file written by OVITO Basic 3.6.0
   1.00000000000000     
    15.2967720487477941    0.0120713668879317   -0.1213965937238902
     7.6605714127257460   13.2840573658267811    0.1322740797742085
    -0.3111262559235894    0.5913421844675641   36.6120104477898494
   H    B    C    N 
    74    36    74    36
Direct
  0.1672160179594167  0.2458596781987875  0.4783719890561594
  0.1982846371723574  0.0964467121482597  0.4746329090334317
  0.1655521850364524  0.4175002590624747  0.4753293540461399
  0.1935466272689291  0.6111446268508628  0.4757704263257601
  0.3166592328716639  0.6328868493834943  0.4724821365718851
  0.7182050736380249  0.4551468246313067  0.4711620634031131
  0.6810687701962749  0.6010027437811871  0.4790150805414822
  0.6791516391851439  0.2610064219680979  0.4740194891025526
  0.7923330377604161  0.2997502245582507  0.4716970041248448
  0.8537816220404957  0.4010002141155212  0.4736254893158309
  0.9970256611461328  0.2720857466576813  0.4770639424514223
  0.8278220398811468  0.9521657365306523  0.4732142552721695
  0.5476814909198080  0.7589008374530948  0.4780682657326402
  0.6835726099159438  0.7625586464643161  0.4803147586525507
  0.5596503341971450  0.2273347443643993  0.4694942652799145
  0.1667015766875684  0.9292400397724528  0.4739181546611613
  0.5802584930597710  0.0296691888961156  0.4685441234785471
  0.4573564092886393  0.9379757758713628  0.4722836650531858
  0.3464661885644438  0.7595888494123191  0.4735043315682891
  0.5081844253543256  0.6643117354934879  0.4686454097236302
  0.8146330358847026  0.7974031474560522  0.4724632998821237
  0.9874304230848058  0.9001284128369337  0.4707525411509683
  0.0217822858777131  0.7352128040620374  0.4716596212139317
  0.0673120427135515  0.5796060559516680  0.4668224379987969
  0.3178984218592119  0.4295423772772827  0.4735535123723884
  0.9147800266177593  0.1601426910385472  0.4766708479799991
  0.0077717382500879  0.0223037593523983  0.4761450912539710
  0.0544306440976717  0.1168299618329856  0.4769882337263978
  0.3014649981744542  0.9409061327298857  0.4770432625336402
  0.1399704751997680  0.7834639497243857  0.4750064120674544
  0.9152328830189211  0.5902421580222481  0.4661960681866913
  0.4641242333754565  0.5511614360979955  0.4639101741877730
  0.5001202688738808  0.3848834373623751  0.4733161847256710
  0.4100202503891986  0.1346623010867946  0.4639554640031513
  0.8164491712937577  0.0990535908329626  0.4733737186953529
  0.0324514871422843  0.4003913427697022  0.4749066841964448
  0.3950599755011766  0.2821157197629339  0.4662060037450302
  0.6068486099602154  0.4229608501504432  0.4667733357269789
  0.1038052582150417  0.2124627347080318  0.6118756876599482
  0.2670056368242993  0.1140341916547939  0.6160823856614065
  0.1272010903996083  0.3475169124890344  0.6090092719582332
  0.0357330901463792  0.5116623471487497  0.6112151934710804
  0.2139145325118391  0.6816872809135525  0.6091391064468071
  0.3017908249983229  0.5214682575480722  0.6083861780978674
  0.6012007217974588  0.5418927134454026  0.6067962371011832
  0.7594428609200289  0.4515126331188254  0.6127140584864962
  0.7647472730732111  0.2004097823071144  0.6091934292823669
  0.7005920209898586  0.3540937128911357  0.6072564495689469
  0.8773803161810190  0.2915604439179695  0.6110169333739647
  0.9562825985540057  0.3767196767242817  0.6086506135067868
  0.7526904134065681  0.0465318455601764  0.6072144798382157
  0.5987987146910949  0.6880388154444800  0.6140866559115384
  0.5876719856292288  0.1203385930097943  0.6147230285482082
  0.1016867502464899  0.6189478094337052  0.6089177750910035
  0.1295189196364804  0.8502459905182210  0.6106316117423982
  0.4578548323234829  0.0240815030906583  0.6083370788519259
  0.4580691973335924  0.7109717669947403  0.6045637883009624
  0.3905804276874527  0.6182069211341378  0.6107298151000177
  0.9332503196837062  0.6994973630833350  0.6063427225950567
  0.7411401668283294  0.8014573160603867  0.6162875601760074
  0.5434711754349731  0.8492542427044752  0.6153014404041778
  0.9170245549165451  0.1351868063557763  0.6129816586094643
  0.0361146177117809  0.0022503131920254  0.6130966819854019
  0.0500691709655804  0.1195168468274959  0.6134253531859977
  0.2045559840617928  0.9979670290361589  0.6146575762139315
  0.2927102902448845  0.8360370964921398  0.6070391393748791
  0.7668273074132410  0.6182860216823191  0.6224124585736653
  0.9194156177687313  0.9639702661492460  0.6126762593793129
  0.0327002285238024  0.7888817427276283  0.6090995506963947
  0.4385348383362321  0.3674183874302391  0.6086735800917050
  0.5993788349038510  0.2870178415344312  0.6091727738274306
  0.2829198088978369  0.3790447420174052  0.6100801036828848
  0.4221744107562118  0.2053667074993051  0.6065426985000302
  0.5334485400599949  0.4590373621201244  0.6053133735978303
  0.8932617139635165  0.1466665161309598  0.5812678660813718
  0.0499288057922244  0.8073787179510519  0.5786152951347294
  0.0694574995803359  0.6368781605385451  0.5775602068734050
  0.0540134061982632  0.4844443189634492  0.5797817623313369
  0.0576640422629562  0.1362634555340826  0.5820017283889706
  0.0486422920306710  0.9821491432530173  0.5816031067477371
  0.2184660934140892  0.9786678338100476  0.5826018789383620
  0.2140912154302541  0.8191748036904433  0.5632279773324240
  0.2249554314662427  0.6551709336044484  0.5777037350942313
  0.2298375123403364  0.4864785772285696  0.5639180762901685
  0.2243222147428798  0.3211548253171271  0.5670655907663555
  0.2335004977369584  0.1364236473186801  0.5845942714497272
  0.3918524072060995  0.9830712811534874  0.5622066146733876
  0.3868403968016000  0.8140005490455671  0.5620826570877486
  0.3924370540303758  0.6398965127535401  0.5786399455402005
  0.3957155351051029  0.4680806578841138  0.5619151893226688
  0.3867150069940040  0.3124723771336880  0.5646877231310586
  0.3915844791900653  0.1403029526551419  0.5632568742938713
  0.5516131310707422  0.9785457582834126  0.5596860904328052
  0.5638008816868011  0.6450909758835951  0.5644157232660370
  0.5502538506488457  0.4738470873961063  0.5740893040045659
  0.5661224205902019  0.3034239291840941  0.5779034233869718
  0.5623049686241154  0.1372903042123371  0.5823994914051929
  0.7305409830713028  0.9763228033697923  0.5620666390259914
  0.7325519273650549  0.8040710177324168  0.5832412871821758
  0.7368166573966887  0.6357788430817377  0.5907720987066637
  0.7322445952800133  0.4722033551914921  0.5808869740292644
  0.7171222358779631  0.3235264072384734  0.5766390291743730
  0.7254085265864129  0.1488584055052659  0.5631013081983971
  0.8915701788648178  0.9793278705528946  0.5809194379073355
  0.9006979337631481  0.7997867872708057  0.5593809410479605
  0.8926915711272274  0.6468829446731554  0.5585824467795482
  0.8905758046407124  0.4714549917808361  0.5625419595356288
  0.8907630360563970  0.3067087981491159  0.5797128676484619
  0.0621097626606828  0.3075094233614254  0.5662135390910149
  0.5589582765358541  0.8183239176498757  0.5841601075108573
  0.5473219844466188  0.0488255894826219  0.4959002861018459
  0.4897044738184680  0.6492465983311626  0.4963138319342618
  0.4917968815377798  0.5476971628499652  0.4922024231137926
  0.0097150792266201  0.8963167450966658  0.4997768067991413
  0.6913004726725251  0.4658578952169805  0.4991767622628941
  0.5983965013380411  0.4516641761399541  0.4945645707733117
  0.5270487413319781  0.2484451857691546  0.4968487409237046
  0.4254827022605647  0.2475480464538184  0.4935559607023793
  0.4366234964569764  0.1401525014287028  0.4916082920148847
  0.0235593122455751  0.7072807330927083  0.4999550951525283
  0.0386744266695459  0.5997250232224622  0.4946139557542315
  0.9384225594090936  0.5938479897812519  0.4946412316283934
  0.2854779013095044  0.9292590553789020  0.5055378604182935
  0.1893011569381962  0.9209747693170726  0.5032397928608617
  0.1978342443845270  0.8239325750036718  0.5194917115068783
  0.1163262492375773  0.8033458766792093  0.5035568708484949
  0.1169412972501251  0.7065590704816250  0.5183074169606378
  0.6214217550510123  0.0638781172233575  0.5200671893620196
  0.5461326741878011  0.9593575132294935  0.5156160847261068
  0.4598024886535865  0.9424854026469827  0.5024701386125738
  0.4703570170016466  0.8454820440243704  0.5203397711490418
  0.3772378529317329  0.8302721571909579  0.5187217934446191
  0.3803475767503613  0.7390169869270695  0.5016078562176688
  0.2968350266527685  0.7207725631285437  0.5192373631082524
  0.3067230118446698  0.6280325682762088  0.5020053985814265
  0.2130482885571979  0.6133503463657292  0.5048706425149080
  0.2281578216614955  0.5121115150068751  0.5200432230405363
  0.1256752555564896  0.5155602751938143  0.5183472441818261
  0.1487379807444348  0.4117095686918439  0.5042424589682449
  0.9768461846561559  0.1980088595373203  0.5215554344752404
  0.8955999141147681  0.1805855924364728  0.5052332651669564
  0.9085699297101730  0.0763091542795493  0.5202737894979060
  0.8215880901455803  0.9744244234814050  0.5020869438034956
  0.7312908770984899  0.9758005528090696  0.5188330458858872
  0.7433398574248294  0.8687027753237810  0.5232994973451349
  0.6454365687254247  0.8600511415744080  0.5249696805740364
  0.6630114788765009  0.7617792546592165  0.5089962607268900
  0.5651374347789757  0.7538929845890199  0.5077519504326760
  0.5734530762853683  0.6527461481490157  0.5203676819673740
  0.4132830151492786  0.5414415798331262  0.5153537553650913
  0.4099875114976945  0.4425867587933977  0.5180582467203094
  0.3226453162548307  0.4293362360429358  0.5039810052352456
  0.3473886260578530  0.3246047760603101  0.5203209714569452
  0.2434015032885712  0.3246198723234626  0.5239441722046183
  0.2604611227910479  0.2170036831531131  0.5242532622906432
  0.1673338054739368  0.2197848376863296  0.5067990464830583
  0.1775297945155249  0.1154064701155012  0.5032873870508908
  0.0784291842182757  0.1107288533192416  0.5058588887995070
  0.0983359338504810  0.0101623986573564  0.5207622208454376
  0.0067242958152392  0.9986435126660490  0.5045932842314332
  0.9252269023586678  0.8883250453819558  0.5187785727173543
  0.9248960733371698  0.7877124878155051  0.5160307958683302
  0.8313508250301224  0.7854809474273524  0.5023199468829078
  0.8565744693725680  0.6791748769811137  0.5157819758408952
  0.7600716147807686  0.6760605353947055  0.5276460121182851
  0.7659723205906830  0.5697385203906058  0.5277575442568517
  0.6767018504684595  0.5724608924442632  0.5065793432494757
  0.6045717670663510  0.3601596961311813  0.5160866231623930
  0.5091862199276151  0.3576072109241977  0.5020581794557520
  0.3703853551765051  0.1297169686750291  0.5197675895464947
  0.3713094455768763  0.0277734582395208  0.5203579675369203
  0.2704583404898774  0.0289596595136017  0.5228107288050288
  0.9574687219175504  0.4991779815964600  0.5159342433166194
  0.8708082607566383  0.4777814464906733  0.5195283051433552
  0.8723642597257181  0.3877941394823713  0.5032191900166383
  0.7840759289221801  0.3744123789634986  0.5183988576687353
  0.7923258486714692  0.2792508296476754  0.5006909397832324
  0.6991802402072329  0.2647753027415128  0.5029359706436412
  0.7192845124021825  0.1628032283373533  0.5194121816883536
  0.6128947715980750  0.1693380923036785  0.5217151057808074
  0.0514677915600738  0.4031654276340687  0.5040607108724474
  0.0647183935305434  0.3047303742752588  0.5218335607904698
  0.9773512786037789  0.2914282432931050  0.5058772742929073
  0.8139328859499307  0.0780717361407213  0.5022756038351077
  0.9541041010624789  0.2010798626909081  0.5628946490011442
  0.9315001585206828  0.0459731320110027  0.5625711991278428
  0.1129113070502930  0.8617415574127782  0.5831967701546126
  0.1141440002672079  0.7016534202280985  0.5597590819024716
  0.1123799278742985  0.5303445043523251  0.5606290659431934
  0.1166309070668188  0.3647931366492440  0.5814776110371312
  0.1150407558904236  0.1989778169438179  0.5845948665042325
  0.1100094978653673  0.0236938350264066  0.5632223242364126
  0.2813839277741537  0.8616164654488148  0.5803204065899884
  0.2875859837194129  0.7025499990597716  0.5611715012702299
  0.2868622304902207  0.5347457979216721  0.5807662924982787
  0.2807205363906287  0.3731969923221370  0.5821518310922710
  0.2733511991989808  0.2012611191532093  0.5670811256794335
  0.2724186773799733  0.0308508778430142  0.5652331047441480
  0.4488352812768514  0.0306387965392403  0.5804398057721338
  0.4567279101738923  0.8648449198831849  0.5621479658856916
  0.4506675804875385  0.7022935942067979  0.5771536377048685
  0.4417413215157842  0.5396709860825827  0.5569202959324320
  0.4481142691848556  0.3634064698161064  0.5809305087388764
  0.4409913709978792  0.1995414126402006  0.5795318979111309
  0.6085982297565506  0.0383614162210665  0.5607485205375109
  0.6241238900975642  0.8604962852729490  0.5666727578814893
  0.6148301847238509  0.6971090131362772  0.5876911914378152
  0.6118321251022411  0.5330135005506768  0.5792829091159136
  0.6093405951131066  0.3662395909958243  0.5573858022574545
  0.6055642212055473  0.1964252497611643  0.5625959841855100
  0.7729596569688153  0.0369297865812536  0.5803717169619710
  0.7826749265219570  0.8564184128004794  0.5634107589392767
  0.7772341873565339  0.6928244393946749  0.5685561898618364
  0.7742091430820194  0.5401203354062750  0.5686035566646250
  0.7818657802016714  0.3691013157633863  0.5599241927039792
  0.7729963253042693  0.2053937127364779  0.5817313474359642
  0.9403692304920258  0.8775134059940922  0.5608591310427494
  0.9493168966511711  0.6952877969996658  0.5791341695795162
  0.9533548083879194  0.5272546697193319  0.5577589741230586
  0.9500412305064152  0.3673638741597297  0.5812338733382463
 
  0.00000000E+00  0.00000000E+00  0.00000000E+00
  0.00000000E+00  0.00000000E+00  0.00000000E+00
  0.00000000E+00  0.00000000E+00  0.00000000E+00
  0.00000000E+00  0.00000000E+00  0.00000000E+00
  0.00000000E+00  0.00000000E+00  0.00000000E+00
  0.00000000E+00  0.00000000E+00  0.00000000E+00
  0.00000000E+00  0.00000000E+00  0.00000000E+00
  0.00000000E+00  0.00000000E+00  0.00000000E+00
  0.00000000E+00  0.00000000E+00  0.00000000E+00
  0.00000000E+00  0.00000000E+00  0.00000000E+00
  0.00000000E+00  0.00000000E+00  0.00000000E+00
  0.00000000E+00  0.00000000E+00  0.00000000E+00
  0.00000000E+00  0.00000000E+00  0.00000000E+00
  0.00000000E+00  0.00000000E+00  0.00000000E+00
  0.00000000E+00  0.00000000E+00  0.00000000E+00
  0.00000000E+00  0.00000000E+00  0.00000000E+00
  0.00000000E+00  0.00000000E+00  0.00000000E+00
  0.00000000E+00  0.00000000E+00  0.00000000E+00
  0.00000000E+00  0.00000000E+00  0.00000000E+00
  0.00000000E+00  0.00000000E+00  0.00000000E+00
  0.00000000E+00  0.00000000E+00  0.00000000E+00
  0.00000000E+00  0.00000000E+00  0.00000000E+00
  0.00000000E+00  0.00000000E+00  0.00000000E+00
  0.00000000E+00  0.00000000E+00  0.00000000E+00
  0.00000000E+00  0.00000000E+00  0.00000000E+00
  0.00000000E+00  0.00000000E+00  0.00000000E+00
  0.00000000E+00  0.00000000E+00  0.00000000E+00
  0.00000000E+00  0.00000000E+00  0.00000000E+00
  0.00000000E+00  0.00000000E+00  0.00000000E+00
  0.00000000E+00  0.00000000E+00  0.00000000E+00
  0.00000000E+00  0.00000000E+00  0.00000000E+00
  0.00000000E+00  0.00000000E+00  0.00000000E+00
  0.00000000E+00  0.00000000E+00  0.00000000E+00
  0.00000000E+00  0.00000000E+00  0.00000000E+00
  0.00000000E+00  0.00000000E+00  0.00000000E+00
  0.00000000E+00  0.00000000E+00  0.00000000E+00
  0.00000000E+00  0.00000000E+00  0.00000000E+00
  0.00000000E+00  0.00000000E+00  0.00000000E+00
  0.00000000E+00  0.00000000E+00  0.00000000E+00
  0.00000000E+00  0.00000000E+00  0.00000000E+00
  0.00000000E+00  0.00000000E+00  0.00000000E+00
  0.00000000E+00  0.00000000E+00  0.00000000E+00
  0.00000000E+00  0.00000000E+00  0.00000000E+00
  0.00000000E+00  0.00000000E+00  0.00000000E+00
  0.00000000E+00  0.00000000E+00  0.00000000E+00
  0.00000000E+00  0.00000000E+00  0.00000000E+00
  0.00000000E+00  0.00000000E+00  0.00000000E+00
  0.00000000E+00  0.00000000E+00  0.00000000E+00
  0.00000000E+00  0.00000000E+00  0.00000000E+00
  0.00000000E+00  0.00000000E+00  0.00000000E+00
  0.00000000E+00  0.00000000E+00  0.00000000E+00
  0.00000000E+00  0.00000000E+00  0.00000000E+00
  0.00000000E+00  0.00000000E+00  0.00000000E+00
  0.00000000E+00  0.00000000E+00  0.00000000E+00
  0.00000000E+00  0.00000000E+00  0.00000000E+00
  0.00000000E+00  0.00000000E+00  0.00000000E+00
  0.00000000E+00  0.00000000E+00  0.00000000E+00
  0.00000000E+00  0.00000000E+00  0.00000000E+00
  0.00000000E+00  0.00000000E+00  0.00000000E+00
  0.00000000E+00  0.00000000E+00  0.00000000E+00
  0.00000000E+00  0.00000000E+00  0.00000000E+00
  0.00000000E+00  0.00000000E+00  0.00000000E+00
  0.00000000E+00  0.00000000E+00  0.00000000E+00
  0.00000000E+00  0.00000000E+00  0.00000000E+00
  0.00000000E+00  0.00000000E+00  0.00000000E+00
  0.00000000E+00  0.00000000E+00  0.00000000E+00
  0.00000000E+00  0.00000000E+00  0.00000000E+00
  0.00000000E+00  0.00000000E+00  0.00000000E+00
  0.00000000E+00  0.00000000E+00  0.00000000E+00
  0.00000000E+00  0.00000000E+00  0.00000000E+00
  0.00000000E+00  0.00000000E+00  0.00000000E+00
  0.00000000E+00  0.00000000E+00  0.00000000E+00
  0.00000000E+00  0.00000000E+00  0.00000000E+00
  0.00000000E+00  0.00000000E+00  0.00000000E+00
  0.00000000E+00  0.00000000E+00  0.00000000E+00
  0.00000000E+00  0.00000000E+00  0.00000000E+00
  0.00000000E+00  0.00000000E+00  0.00000000E+00
  0.00000000E+00  0.00000000E+00  0.00000000E+00
  0.00000000E+00  0.00000000E+00  0.00000000E+00
  0.00000000E+00  0.00000000E+00  0.00000000E+00
  0.00000000E+00  0.00000000E+00  0.00000000E+00
  0.00000000E+00  0.00000000E+00  0.00000000E+00
  0.00000000E+00  0.00000000E+00  0.00000000E+00
  0.00000000E+00  0.00000000E+00  0.00000000E+00
  0.00000000E+00  0.00000000E+00  0.00000000E+00
  0.00000000E+00  0.00000000E+00  0.00000000E+00
  0.00000000E+00  0.00000000E+00  0.00000000E+00
  0.00000000E+00  0.00000000E+00  0.00000000E+00
  0.00000000E+00  0.00000000E+00  0.00000000E+00
  0.00000000E+00  0.00000000E+00  0.00000000E+00
  0.00000000E+00  0.00000000E+00  0.00000000E+00
  0.00000000E+00  0.00000000E+00  0.00000000E+00
  0.00000000E+00  0.00000000E+00  0.00000000E+00
  0.00000000E+00  0.00000000E+00  0.00000000E+00
  0.00000000E+00  0.00000000E+00  0.00000000E+00
  0.00000000E+00  0.00000000E+00  0.00000000E+00
  0.00000000E+00  0.00000000E+00  0.00000000E+00
  0.00000000E+00  0.00000000E+00  0.00000000E+00
  0.00000000E+00  0.00000000E+00  0.00000000E+00
  0.00000000E+00  0.00000000E+00  0.00000000E+00
  0.00000000E+00  0.00000000E+00  0.00000000E+00
  0.00000000E+00  0.00000000E+00  0.00000000E+00
  0.00000000E+00  0.00000000E+00  0.00000000E+00
  0.00000000E+00  0.00000000E+00  0.00000000E+00
  0.00000000E+00  0.00000000E+00  0.00000000E+00
  0.00000000E+00  0.00000000E+00  0.00000000E+00
  0.00000000E+00  0.00000000E+00  0.00000000E+00
  0.00000000E+00  0.00000000E+00  0.00000000E+00
  0.00000000E+00  0.00000000E+00  0.00000000E+00
  0.00000000E+00  0.00000000E+00  0.00000000E+00
  0.00000000E+00  0.00000000E+00  0.00000000E+00
  0.00000000E+00  0.00000000E+00  0.00000000E+00
  0.00000000E+00  0.00000000E+00  0.00000000E+00
  0.00000000E+00  0.00000000E+00  0.00000000E+00
  0.00000000E+00  0.00000000E+00  0.00000000E+00
  0.00000000E+00  0.00000000E+00  0.00000000E+00
  0.00000000E+00  0.00000000E+00  0.00000000E+00
  0.00000000E+00  0.00000000E+00  0.00000000E+00
  0.00000000E+00  0.00000000E+00  0.00000000E+00
  0.00000000E+00  0.00000000E+00  0.00000000E+00
  0.00000000E+00  0.00000000E+00  0.00000000E+00
  0.00000000E+00  0.00000000E+00  0.00000000E+00
  0.00000000E+00  0.00000000E+00  0.00000000E+00
  0.00000000E+00  0.00000000E+00  0.00000000E+00
  0.00000000E+00  0.00000000E+00  0.00000000E+00
  0.00000000E+00  0.00000000E+00  0.00000000E+00
  0.00000000E+00  0.00000000E+00  0.00000000E+00
  0.00000000E+00  0.00000000E+00  0.00000000E+00
  0.00000000E+00  0.00000000E+00  0.00000000E+00
  0.00000000E+00  0.00000000E+00  0.00000000E+00
  0.00000000E+00  0.00000000E+00  0.00000000E+00
  0.00000000E+00  0.00000000E+00  0.00000000E+00
  0.00000000E+00  0.00000000E+00  0.00000000E+00
  0.00000000E+00  0.00000000E+00  0.00000000E+00
  0.00000000E+00  0.00000000E+00  0.00000000E+00
  0.00000000E+00  0.00000000E+00  0.00000000E+00
  0.00000000E+00  0.00000000E+00  0.00000000E+00
  0.00000000E+00  0.00000000E+00  0.00000000E+00
  0.00000000E+00  0.00000000E+00  0.00000000E+00
  0.00000000E+00  0.00000000E+00  0.00000000E+00
  0.00000000E+00  0.00000000E+00  0.00000000E+00
  0.00000000E+00  0.00000000E+00  0.00000000E+00
  0.00000000E+00  0.00000000E+00  0.00000000E+00
  0.00000000E+00  0.00000000E+00  0.00000000E+00
  0.00000000E+00  0.00000000E+00  0.00000000E+00
  0.00000000E+00  0.00000000E+00  0.00000000E+00
  0.00000000E+00  0.00000000E+00  0.00000000E+00
  0.00000000E+00  0.00000000E+00  0.00000000E+00
  0.00000000E+00  0.00000000E+00  0.00000000E+00
  0.00000000E+00  0.00000000E+00  0.00000000E+00
  0.00000000E+00  0.00000000E+00  0.00000000E+00
  0.00000000E+00  0.00000000E+00  0.00000000E+00
  0.00000000E+00  0.00000000E+00  0.00000000E+00
  0.00000000E+00  0.00000000E+00  0.00000000E+00
  0.00000000E+00  0.00000000E+00  0.00000000E+00
  0.00000000E+00  0.00000000E+00  0.00000000E+00
  0.00000000E+00  0.00000000E+00  0.00000000E+00
  0.00000000E+00  0.00000000E+00  0.00000000E+00
  0.00000000E+00  0.00000000E+00  0.00000000E+00
  0.00000000E+00  0.00000000E+00  0.00000000E+00
  0.00000000E+00  0.00000000E+00  0.00000000E+00
  0.00000000E+00  0.00000000E+00  0.00000000E+00
  0.00000000E+00  0.00000000E+00  0.00000000E+00
  0.00000000E+00  0.00000000E+00  0.00000000E+00
  0.00000000E+00  0.00000000E+00  0.00000000E+00
  0.00000000E+00  0.00000000E+00  0.00000000E+00
  0.00000000E+00  0.00000000E+00  0.00000000E+00
  0.00000000E+00  0.00000000E+00  0.00000000E+00
  0.00000000E+00  0.00000000E+00  0.00000000E+00
  0.00000000E+00  0.00000000E+00  0.00000000E+00
  0.00000000E+00  0.00000000E+00  0.00000000E+00
  0.00000000E+00  0.00000000E+00  0.00000000E+00
  0.00000000E+00  0.00000000E+00  0.00000000E+00
  0.00000000E+00  0.00000000E+00  0.00000000E+00
  0.00000000E+00  0.00000000E+00  0.00000000E+00
  0.00000000E+00  0.00000000E+00  0.00000000E+00
  0.00000000E+00  0.00000000E+00  0.00000000E+00
  0.00000000E+00  0.00000000E+00  0.00000000E+00
  0.00000000E+00  0.00000000E+00  0.00000000E+00
  0.00000000E+00  0.00000000E+00  0.00000000E+00
  0.00000000E+00  0.00000000E+00  0.00000000E+00
  0.00000000E+00  0.00000000E+00  0.00000000E+00
  0.00000000E+00  0.00000000E+00  0.00000000E+00
  0.00000000E+00  0.00000000E+00  0.00000000E+00
  0.00000000E+00  0.00000000E+00  0.00000000E+00
  0.00000000E+00  0.00000000E+00  0.00000000E+00
  0.00000000E+00  0.00000000E+00  0.00000000E+00
  0.00000000E+00  0.00000000E+00  0.00000000E+00
  0.00000000E+00  0.00000000E+00  0.00000000E+00
  0.00000000E+00  0.00000000E+00  0.00000000E+00
  0.00000000E+00  0.00000000E+00  0.00000000E+00
  0.00000000E+00  0.00000000E+00  0.00000000E+00
  0.00000000E+00  0.00000000E+00  0.00000000E+00
  0.00000000E+00  0.00000000E+00  0.00000000E+00
  0.00000000E+00  0.00000000E+00  0.00000000E+00
  0.00000000E+00  0.00000000E+00  0.00000000E+00
  0.00000000E+00  0.00000000E+00  0.00000000E+00
  0.00000000E+00  0.00000000E+00  0.00000000E+00
  0.00000000E+00  0.00000000E+00  0.00000000E+00
  0.00000000E+00  0.00000000E+00  0.00000000E+00
  0.00000000E+00  0.00000000E+00  0.00000000E+00
  0.00000000E+00  0.00000000E+00  0.00000000E+00
  0.00000000E+00  0.00000000E+00  0.00000000E+00
  0.00000000E+00  0.00000000E+00  0.00000000E+00
  0.00000000E+00  0.00000000E+00  0.00000000E+00
  0.00000000E+00  0.00000000E+00  0.00000000E+00
  0.00000000E+00  0.00000000E+00  0.00000000E+00
  0.00000000E+00  0.00000000E+00  0.00000000E+00
  0.00000000E+00  0.00000000E+00  0.00000000E+00
  0.00000000E+00  0.00000000E+00  0.00000000E+00
  0.00000000E+00  0.00000000E+00  0.00000000E+00
  0.00000000E+00  0.00000000E+00  0.00000000E+00
  0.00000000E+00  0.00000000E+00  0.00000000E+00
  0.00000000E+00  0.00000000E+00  0.00000000E+00
  0.00000000E+00  0.00000000E+00  0.00000000E+00
  0.00000000E+00  0.00000000E+00  0.00000000E+00
  0.00000000E+00  0.00000000E+00  0.00000000E+00
  0.00000000E+00  0.00000000E+00  0.00000000E+00
  0.00000000E+00  0.00000000E+00  0.00000000E+00
  0.00000000E+00  0.00000000E+00  0.00000000E+00
