# Supplementary material for: Diamane-like Films Based on Twisted G/BN Bilayers: DFT Modelling of Atomic Structures and Electronic Properties
Source: Nanomaterials (Basel). 2023 Feb 24;13(5):841. doi: 10.3390/nano13050841 (PMC10004773; doi:10.3390/nano13050841)
Supplement: Supplementary file 1 [file nanomaterials-13-00841-s001.zip › INCAR]

PREC = Accurate
EDIFF = 1e-5
ENCUT = 500.0
IBRION = 2
ISIF = 3
NSW = 200 
ISMEAR = -5 
POTIM = 0.10
ISTART = 0
LCHARG = F
LWAVE = F
EDIFFG = 1e-3
KSPACING=0.25
NPAR=4
IVDW = 11
