# Supplementary material for: Diamane-like Films Based on Twisted G/BN Bilayers: DFT Modelling of Atomic Structures and Electronic Properties
Source: Nanomaterials (Basel). 2023 Feb 24;13(5):841. doi: 10.3390/nano13050841 (PMC10004773; doi:10.3390/nano13050841)
Supplement: Supplementary file 1 [file nanomaterials-13-00841-s001.zip › KPOINTS_bands]

Diamanes
 30
Line-mode
Direct   
0.0  0.0 0.0 ! G
0.5  0.5 0.0 ! M

0.5 0.5 0.0 ! M
0.66666 0.33333 0.0 ! K

0.66666 0.33333 0.0 ! K
0.0  0.0 0.0 ! G
