# Supplementary material for: Diamane-like Films Based on Twisted G/BN Bilayers: DFT Modelling of Atomic Structures and Electronic Properties
Source: Nanomaterials (Basel). 2023 Feb 24;13(5):841. doi: 10.3390/nano13050841 (PMC10004773; doi:10.3390/nano13050841)
Supplement: Supplementary file 1 [file nanomaterials-13-00841-s001.zip › KPOINTS_pdos]

Regular mesh centered at Gamma 
0
Gamma
5 5 1
